# Supplementary material for: Exchange catalysis by tapasin exploits conserved and allele-specific features of MHC-I molecules
Source: Nat Commun. 2021 Jul 9;12:4236. doi: 10.1038/s41467-021-24401-4 (PMC8271027; doi:10.1038/s41467-021-24401-4)
Supplement: Supplementary file 3 — Source Data [file 41467_2021_24401_MOESM3_ESM.xlsx]

## Sheet: CPMG data for Fig.1
Raw data of CPMG. R2eff of all assgined residues are listed.
		R2eff
		0IleHd1*	12ValHga*	12ValHgb*	23IleHd1*	25ValHga*	25Val[1608]	28ValHga*	28ValHgb*	32Leu[143]	34ValHga*	34ValHgb*	52IleHd1*	78LeuHda*	81Leu[107]	82LeuHba	95Leu[124]	95Leu[165]	103ValHga*	103ValHgb*	110LeuHda*	110LeuHdb*	124IleHd1*
νCPMG	50	19.997	13.5371	15.5087	24.5753	24.4668	36.171	33.6089	37.1004	40.3076	55.3961	31.1959	22.5427	32.4509	26.9093	34.4108	34.0686	26.9318	32.0057	12.8462	24.3371	26.1105	44.6409
	50	20.1081	12.8108	15.0843	25.0743	23.8896	32.2747	35.7818	41.8583	42.0921	40.828	29.0256	27.8842	31.0145	25.9348	35.8363	32.5418	28.3796	32.825	12.8906	24.3202	26.6014	37.0037
	100	17.6154	10.9161	14.229	25.6542	24.5224	35.3437	33.4228	34.8377	39.474	45.3103	30.6589	20.5185	30.0425	28.2712	34.6343	34.1287	28.0496	33.6213	12.5906	23.975	25.9568	36.6247
	150	16.6655	10.0737	12.4381	23.6959	24.0167	35.0844	33.5758	37.7825	36.7238	46.61	28.1385	25.3155	30.6728	26.9727	35.2608	36.0058	27.6572	32.4642	12.5138	21.9702	26.2644	33.0413
	200	15.5174	10.5944	11.8591	25.7422	24.1878	33.8353	35.2274	37.2764	34.3917	49.914	26.5731	26.9413	28.5651	29.5303	35.3835	32.3294	31.2799	30.4966	11.8557	22.8863	26.2612	34.5443
	250	15.7828	11.1288	12.4673	23.7612	25.0244	33.1532	33.7102	33.8045	32.4684	45.2946	29.1768	22.1878	29.398	28.0664	36.0794	32.4345	28.9904	31.935	13.3657	23.2822	25.1183	35.8138
	300	15.1321	10.7672	12.2257	23.0329	24.7381	30.9425	32.9854	37.0702	32.4419	44.5017	30.8386	22.5946	30.0162	26.4362	33.6841	32.0729	29.2696	31.7978	13.135	22.6951	26.1581	33.3598
	300	15.5701	10.9857	12.6423	25.3421	24.7934	31.7625	34.0192	34.0246	32.039	36.8982	29.1767	22.9039	31.0188	26.4876	33.3693	31.5469	28.3164	32.0526	13.1504	22.192	26.6927	30.8729
	400	15.0224	10.1514	13.0473	22.8772	23.912	30.3917	33.074	35.7851	30.3726	36.7808	28.4821	21.4302	31.6852	24.9308	31.2961	33.8275	27.0348	31.9096	12.344	20.4994	25.9032	27.7121
	500	14.4638	10.4907	12.9027	24.1988	23.6036	33.2557	33.273	35.991	27.9187	43.2856	29.7672	25.7057	29.9181	25.7315	33.4721	32.69	28.1803	30.6787	12.1857	20.4828	25.4736	26.3762
	600	14.5188	10.6079	13.1531	23.5068	24.1726	31.101	31.2099	34.6466	27.904	31.0245	27.5763	23.9173	27.9333	26.0393	31.9031	34.9147	28.0509	31.0276	11.8786	20.347	24.3964	26.5301
	700	14.5127	9.78493	12.0934	24.6797	23.6012	33.9266	33.1349	34.4078	27.8684	37.8525	27.0404	25.7518	28.7372	26.4974	31.8539	31.9415	28.2841	30.4134	11.4761	20.5755	24.0392	30.0655
	800	15.4012	9.96622	12.0732	23.8475	23.9533	35.5423	31.2202	33.9485	27.4629	28.4189	27.1961	20.4582	28.7162	25.8222	31.4359	32.5594	28.3087	30.3915	11.9172	20.6231	23.3223	26.2653
	950	15.7127	9.96029	11.8076	24.3715	24.4513	31.2896	32.5408	33.1742	26.7031	34.7912	26.1112	22.9222	27.7648	26.0048	32.9272	30.6097	26.9659	29.7623	11.6629	20.8721	23.9609	24.8057
νCPMG		126LeuHda*	126LeuHdb*	130Leu[115]	142IleHd1*	156Leu[167]	160Leu[134]	165ValHga*	165ValHgb*	168Leu[181]	189Val[109]	189Val[111]	194IleHd1*	201Leu[128]	201Leu[132]	206Leu[147]	206Leu[175]	213IleHd1*	215Leu[122]	230Leu[177]	231ValHga*	231Val[172]	247Val[93]	247Val[97]	248Val[113]	249Val[173]	249Val[95]	266LeuHda*	270Leu[120]	272Leu[142]	272Leu[169]
	50	34.2949	43.2274	45.1735	24.1089	30.32	44.3098	31.4295	32.8638	31.5192	24.0858	26.9586	20.321	27.9575	29.8308	26.1266	18.6639	24.7896	20.305	15.6067	32.0618	31.7954	27.9027	29.3119	27.682	37.2484	29.6356	27.5438	18.645	14.4254	24.7824
	50	36.0199	38.9907	47.1783	23.8465	29.9153	44.3391	30.9543	32.5865	34.6594	26.2577	27.8704	21.0498	26.7005	28.6252	25.3355	18.9879	23.6759	20.1006	15.6015	31.5713	31.4968	26.9752	27.9389	28.4584	35.3809	29.7806	27.011	18.9138	13.8156	24.1947
	100	31.7571	39.7438	45.1888	26.5232	30.3193	38.8501	30.2911	31.5872	30.7992	24.7095	26.5002	22.4118	27.6741	29.0002	25.3537	19.5699	25.5315	20.4703	15.7509	31.727	29.7838	30.2309	28.8945	29.2969	35.3283	29.1754	30.905	18.8976	14.0687	23.8735
	150	34.0913	40.0897	40.1238	23.5194	30.4395	42.0608	30.6554	32.0972	30.4287	24.2425	24.5852	21.2855	26.8702	30.3836	25.1331	20.5721	25.3308	20.6884	16.2167	30.9109	30.1247	28.2554	29.8088	27.4132	36.4302	28.4664	29.5899	19.4548	14.852	24.6865
	200	29.4799	37.0433	38.2122	22.0289	30.4249	36.913	27.4703	30.5016	29.6406	24.2297	28.1901	20.7832	27.2614	29.5346	24.8184	19.0994	23.4322	19.4201	15.1329	33.5072	29.7505	26.816	29.7881	27.4218	36.7013	30.8965	29.0793	18.5763	13.5132	22.8935
	250	31.3074	40.2335	38.9824	23.9633	30.7822	36.3509	28.7782	29.5907	30.31	24.1969	26.3863	21.5816	26.6862	29.3054	27.2517	18.9771	24.5234	20.5981	14.4945	32.1709	31.098	28.014	29.4075	27.7762	35.9983	31.7215	29.6201	17.7085	15.3486	23.5855
	300	30.8313	37.8767	37.1382	21.1963	29.4629	36.2484	28.8528	29.3507	30.1319	26.1584	29.5361	21.6168	28.9821	29.2655	25.8064	20.0947	23.7982	20.0392	16.5621	33.4984	31.0876	27.9968	29.0923	29.3698	34.9417	27.7745	29.57	20.1674	16.0021	22.9322
	300	29.1841	39.3131	36.6087	24.7215	30.4246	35.2508	27.5773	29.9601	30.2113	25.5912	28.3991	22.0904	27.7414	29.1824	26.8999	20.0002	22.7185	19.7447	15.9959	30.956	31.2519	27.9545	29.797	27.7882	37.6996	29.4582	28.9533	19.6905	16.168	22.9269
	400	30.6382	37.23	36.4576	21.1832	30.9833	33.324	26.9987	27.3427	28.5342	26.1992	27.3356	21.9386	27.6822	29.6476	25.5197	20.6205	23.325	20.6752	16.5095	34.2853	30.0182	28.0748	30.3577	28.6809	34.6558	28.8165	28.7238	19.9812	15.238	23.7184
	500	29.5191	40.6835	36.8313	24.0427	31.4454	34.4385	28.0992	29.306	28.5703	25.7516	27.4587	21.1151	28.5682	30.9891	25.7471	19.975	24.4517	20.5545	16.6476	32.6955	30.1464	28.231	28.7352	27.056	35.5107	29.2464	28.9888	19.4023	14.2528	23.5109
	600	26.0172	36.1046	32.9567	22.1934	31.546	34.5438	28.5039	28.3376	27.0438	25.9869	27.8317	22.2553	29.815	29.9723	25.6502	19.5288	22.9316	20.3997	15.2807	30.9306	33.6144	28.541	30.5755	28.6783	36.2798	29.9092	28.8019	18.8032	13.764	23.8041
	700	26.0155	37.6057	33.3801	23.802	30.0893	30.7785	27.0801	28.5821	28.026	23.8237	26.996	21.9324	28.2223	30.5719	25.1636	19.4563	25.4911	19.9721	14.7808	30.1579	33.1523	27.5362	28.6079	27.9755	33.9718	28.947	28.0058	17.9274	13.0714	23.5238
	800	29.7268	36.6944	33.3023	21.1483	29.5387	31.7318	26.6759	27.9074	29.2062	24.624	27.3975	21.1877	25.8357	29.3739	24.7513	18.5565	24.2623	19.2873	14.1106	32.7837	31.2616	28.283	29.4782	27.1675	37.4717	29.4264	28.0119	17.5727	13.6612	23.1416
	950	27.6157	32.2628	34.0826	23.8096	29.7009	34.9464	26.5882	28.5944	27.7275	23.8553	26.2932	20.0783	27.737	29.866	25.0166	18.1793	23.8869	19.0926	14.698	31.2477	29.9089	27.723	28.6994	27.7831	35.6843	29.8931	28.9673	17.5941	13.8824	22.275
column in bold are presented as figure in Figure 1 a

## Sheet: Fig. 2
	A*02:01/photoKV9 exchange against FTIC-GV9				A*03:01/photoKK9 exchange against FTIC-KK9				B*27:05/photoRL9 exchange against FTIC-RL9					B*27:09/photoRL9 exchange against FTIC-RL9							fold change of Kon in the presence of tapasin or TAPBPR
Panel b	Time	dFP	dFP	dFP	Time	dFP	dFP	dFP	Time	dFP	dFP	Time	dFP	Time	dFP	dFP	dFP		Panel c		A*02:01	A*02:01	A*03:01	A*03:01	B*27:05	B*27:05	B*27:09	B*27:09
	min	mP	mP	mP	min	mP	mP	mP	min	mP	mP	min	mP	min	mP	mP	mP				+ ERp57-TsnWT	TAPBPR	+ ERp57-TsnWT	TAPBPR	+ ERp57-TsnWT	TAPBPR	+ ERp57-TsnWT	TAPBPR
		+ ERp57-TsnWT	+ TAPBPR	no Tsn		+ ERp57-TsnWT	+ TAPBPR	no Tsn		+ ERp57-TsnWT	no Tsn		+ TAPBPR		+ ERp57-TsnWT	+ TAPBPR	no Tsn			repeat 1	1.29	23.14	10.22	40	4.75	1.43	3.85	3.38
	0	0	0	0	0	0	0	0	0	0	0	0	0	0	0	0	0			repeat 2	1.23	31	9.86	29.6	6.88	1.81	3.9	2.92
	0.5	29	144	26	1.5	10	16	5	2	16	4	1	18	2	30	43	16			repeat 3	1.39	29.76	12.6	33	5.88	1.22	3.76	3.1
	1.00007	40	201	30	2.50015	13	24	3	3.0001	20	6	1.54743	20	3.0001	69	62	24
	1.5001	48	227	50	3.50028	19	33	3	4.00028	25	7	2.09583	15	4.00028	85	73	28
	2.00018	61	243	49	4.50042	18	42	9	5.00043	29	7	2.64433	19	5.00043	101	80	37
	2.50025	68	257	58	5.50058	26	50	10	6.00063	32	7	3.19245	19	6.00063	110	93	37
	3.00032	85	254	62	6.50073	35	59	4	7.0008	36	6	3.7403	18	7.0008	119	103	48
	3.50042	90	261	70	7.5009	33	65	6	8.00097	42	4	4.28845	16	8.00097	126	103	54
	4.00052	96	255	77	8.50107	37	74	10	9.00115	39	4	4.8366	15	9.00115	134	107	59
	4.50057	102	261	76	9.50122	41	78	12	10.0013	46	5	5.38465	19	10.0013	138	116	60
	5.0007	111	263	82	10.5014	45	79	11	11.0015	50	5	5.93295	22	11.0015	141	119	63
	5.50077	119	260	89	11.5015	50	88	10	12.0017	51	8	6.48105	16	12.0017	141	123	69
	6.00087	128	265	96	12.5017	49	91	8	13.0018	55	8	7.02925	21	13.0018	144	125	72
	6.50093	120	259	101	13.5018	53	95	7	14.002	57	7	7.57747	15	14.002	151	124	74
	7.00107	130	262	106	14.502	52	104	13	15.0022	57	10	8.12543	20	15.0022	150	128	78
	7.50112	137	260	112	15.5022	59	105	7	16.0023	63	12	8.67382	20	16.0023	150	128	81
	8.00117	145	259	116	16.5023	60	105	6	17.0025	64	10	9.2222	15	17.0025	152	132	87
	8.50123	149	260	117	17.5024	60	108	10	18.0026	64	8	9.7706	18	18.0026	150	129	89
	9.00133	157	261	122	18.5026	59	113	7	19.0028	70	10	10.3188	19	19.0028	150	133	91
	9.5015	155	264	127	19.5028	70	120	10	20.003	73	16	10.8671	15	20.003	156	135	91
	10.0016	161	260	127	20.5029	69	118	8	21.0032	73	11	11.4154	17	21.0032	151	129	98
	10.5016	162	263	131	21.503	73	124	14	22.0033	75	15	11.9637	20	22.0033	151	136	98
	11.0017	164	265	136	22.5032	75	122	7	23.0035	78	11	12.5118	23	23.0035	155	134	96
	11.5017	166	258	140	23.5033	78	126	13	24.0037	77	15	13.0596	17	24.0037	154	134	104
	12.002	170	260	145	24.5035	77	130	7	25.0038	80	13	13.6081	16	25.0038	153	139	107
	12.5022	174	258	153	25.5037	77	137	14	26.0039	83	13	14.1564	19	26.0039	154	135	108
	13.0022	178	262	143	26.5038	82	134	9	27.0041	85	13	14.7044	22	27.0041	155	135	109
	13.5023	177	258	149	27.504	81	134	12	28.0043	81	14	15.2527	24	28.0043	153	138	108
	14.0023	183	265	157	28.5041	90	135	10	29.0045	87	16	15.8008	18	29.0045	154	135	111
	14.5024	185	263	154	29.5043	89	137	12	30.0047	85	15	16.3489	20	30.0047	155	135	111
	15.0024	187	256	157	30.5044	91	145	11	31.0048	89	14	16.8972	16	31.0048	155	137	114
	15.5025	184	260	161	31.5045	94	144	16	32.005	88	15	17.4457	19	32.005	155	136	111
	16.0025	190	259	165	32.5047	94	139	14	33.0052	92	13	17.9943	18	33.0052	153	134	116
	16.5027	193	265	166	33.5048	93	145	19	34.0055	96	22	18.5423	17	34.0055	157	138	120
	17.0028	196	261	168	34.505	100	142	12	35.0057	92	19	19.0902	18	35.0057	153	138	116
	17.5029	200	258	172	35.5051	97	146	14	36.0058	93	17	19.6385	23	36.0058	152	138	120
	18.0029	200	263	173	36.5053	102	145	12	37.006	97	16	20.1866	17	37.006	153	136	119
	18.503	205	266	177	37.5055	97	145	16	38.0062	100	18	20.7349	24	38.0062	156	136	121
	19.003	214	259	180	38.5056	105	152	16	39.0063	102	17	21.283	24	39.0063	153	137	124
	19.5031	206	259	178	39.5057	103	148	17	40.0065	97	20	21.8313	23	40.0065	152	138	124
	20.0031	210	257	179	40.5059	103	147	21	41.0067	100	23	22.3792	23	41.0067	157	136	123
	20.5033	209	255	188	41.506	103	152	17	42.0068	97	21	22.9275	19	42.0068	153	137	125
	21.0034	215	255	185	42.5062	112	149	16	43.007	105	22	23.4755	26	43.007	155	137	128
	21.5035	217	259	182	43.5063	108	152	11	44.0072	101	22	24.0237	27	44.0072	151	139	127
	22.0035	212	259	192	44.5065	110	150	17	45.0074	104	23	24.5718	27	45.0074	155	139	129
	22.5037	218	253	187	45.5066	112	153	20	46.0075	106	20	25.1201	26	46.0075	155	140	129
	23.0038	224	262	189	46.5068	117	149	18	47.0077	104	23	25.6686	24	47.0077	154	136	126
	23.5038	222	259	190	47.507	111	154	16	48.0079	108	23	26.2169	25	48.0079	154	135	131
	24.0039	222	259	193	48.5071	117	151	18	49.008	107	20	26.7651	27	49.008	154	138	130
	24.504	224	262	194	49.5073	117	157	18	50.0083	109	24	27.313	25	50.0083	156	137	131
	25.004	232	259	197	50.5074	120	159	18	51.0086	108	22	27.8616	23	51.0086	152	136	130
	25.5041	228	262	191	51.5076	123	157	14	52.0087	110	24	28.4098	24	52.0087	152	139	132
	26.0042	226	262	199	52.5077	120	152	19	53.0089	111	28	28.9582	31	53.0089	156	133	132
	26.5042	226	265	202	53.5078	124	155	15	54.0091	112	24	29.5068	24	54.0091	156	139	132
	27.0043	231	256	204	54.508	128	151	23	55.0093	112	26	30.0554	25	55.0093	156	143	133
	27.5044	232	264	199	55.5082	129	158	26	56.0094	111	31	30.6038	27	56.0094	154	138	132
	28.0044	230	255	207	56.5083	129	154	21	57.0097	112	29	31.1521	31	57.0097	157	137	133
	28.5045	234	252	206	57.5085	127	160	22	58.0098	113	27	31.7001	33	58.0098	155	138	135
	29.0046	229	263	210	58.5086	127	157	24	59.01	114	29	32.2486	30	59.01	155	141	135
	29.5046	232	258	209	59.5087	131	159	20	60.0101	112	26	32.797	34	60.0101	153	138	134
	30.0048	229	258	210	60.5089	130	156	23	61.0103	116	34	33.3451	34	61.0103	155	134	136
	30.5048	233	265	211	61.509	131	149	24	62.0105	117	34	33.8933	26	62.0105	151	135	135
	31.0049	234	259	209	62.5092	129	158	25	63.0106	114	32	34.4415	37	63.0106	150	138	135
	31.505	237	264	211	63.5093	132	155	22	64.0108	116	30	34.9896	24	64.0108	154	134	137
	32.005	239	257	217	64.5095	134	160	25	65.011	116	30	35.5378	31	65.011	155	133	138
	32.5051	236	259	214	65.5096	139	162	24	66.0112	120	31	36.0862	36	66.0112	158	134	140
	33.0052	237	257	218	66.5098	132	160	25	67.0113	119	32	36.6341	28	67.0113	153	134	141
	33.5053	241	258	213	67.5099	136	155	24	68.0115	117	31	37.1822	35	68.0115	154	138	137
	34.0054	236	261	215	68.5101	138	156	27	69.0117	118	35	37.7302	42	69.0117	152	135	140
	34.5056	234	256	217	69.5102	141	159	29	70.0119	120	34	38.2786	36	70.0119	156	137	136
	35.0056	240	260	223	70.5104	140	160	27	71.0121	121	38	38.8267	35	71.0121	151	136	137
	35.5057	240	258	222	71.5105	142	164	29	72.0122	120	31	39.3746	35	72.0122	154	135	138
	36.0058	240	258	212	72.5106	138	160	29	73.0124	120	34	39.9225	33	73.0124	156	137	140
	36.5058	243	256	221	73.5108	141	159	29	74.0125	119	33	40.4712	37	74.0125	153	139	140
	37.0059	241	258	220	74.5109	147	161	29	75.0127	123	32	41.0191	34	75.0127	155	135	140
	37.5059	241	259	216	75.5111	147	158	29	76.0129	123	33	41.5674	41	76.0129	153	136	143
	38.006	248	257	228	76.5113	140	158	21	77.0131	121	39	42.1155	33	77.0131	153	137	141
	38.5061	247	257	223	77.5114	139	154	30	78.0132	123	39	42.6636	40	78.0132	155	133	141
	39.0063	236	258	229	78.5115	151	161	30	79.0134	120	37	43.2118	37	79.0134	152	134	138
	39.5063	239	257	219	79.5117	149	162	30	80.0136	124	38	43.7599	40	80.0136	155	134	138
	40.0064	244	258	222	80.5119	151	159	30	81.0137	123	38	44.3083	42	81.0137	153	139	141
	40.5065	240	257	224	81.5121	148	160	31	82.0138	125	39	44.8565	37	82.0138	154	131	140
	41.0065	246	257	227	82.5122	150	160	34	83.014	123	39	45.4046	42	83.014	156	132	142
	41.5066	245	258	228	83.5123	148	162	27	84.0142	124	39	45.9526	45	84.0142	153	138	139
	42.0067	245	258	232	84.5125	153	162	28	85.0144	122	40	46.5008	46	85.0144	154	133	138
	42.5067	245	260	227	85.5126	150	162	31	86.0145	125	36	47.049	46	86.0145	156	138	143
	43.0069	246	260	232	86.5128	152	162	33	87.0148	129	40	47.5974	46	87.0148	156	138	142
	43.5069	244	259	230	87.5129	152	159	31	88.0149	125	41	48.1457	42	88.0149	153	135	144
	44.007	241	257	230	88.5131	158	162	37	89.015	127	38	48.6942	43	89.015	156	136	140
	44.5071	245	265	229	89.5132	157	160	30	90.0152	125	41	49.2425	43	90.0152	154	134	142
	45.0072	243	262	234	90.5134	160	161	34	91.0154	131	48	49.791	43	91.0154	151	132	143
	45.5072	248	258	225	91.5136	153	162	29	92.0156	130	42	50.3394	43	92.0156	157	133	140
	46.0073	249	258	232	92.5138	149	161	36	93.0157	130	42	50.8878	41	93.0157	156	135	141
	46.5074	244	262	228	93.5139	160	159	31	94.0159	129	41	51.4361	45	94.0159	156	136	144
	47.0074	247	259	231	94.5142	155	163	35	95.016	129	44	51.9842	43	95.016	154	130	141
	47.5075	246	252	230	95.5143	160	163	31	96.0162	126	41	52.5325	43	96.0162	155	136	145
	48.0076	247	254	227	96.5145	152	160	34	97.0164	131	42	53.0809	41	97.0164	153	135	143
	48.5077	242	261	233	97.5146	159	159	32	98.0166	128	44	53.6287	48	98.0166	156	136	143
	49.0078	245	260	230	98.5148	157	156	31	99.0168	128	43	54.1769	47	99.0168	154	132	143
	49.5079	240	258	231	99.5149	161	160	34	100.017	127	48	54.7248	52	100.017	155	128	142
	50.0079	248	256	230	100.515	158	158	40	101.017	129	44	55.2731	43	101.017	154	134	141
	50.508	254	263	234	101.515	158	160	33	102.017	130	44	55.8211	46	102.017	154	135	142
	51.0081	244	259	235	102.515	157	156	36	103.017	131	46	56.3693	44	103.017	155	135	141
	51.5082	247	258	237	103.515	162	159	39	104.018	130	50	56.9176	50	104.018	153	136	144
	52.0083	248	258	234	104.516	156	158	33	105.018	131	47	57.4658	48	105.018	156	134	147
	52.5083	248	261	232	105.516	165	165	34	106.018	130	45	58.014	50	106.018	152	133	145
	53.0084	249	267	236	106.516	163	160	40	107.018	133	47	58.5623	46	107.018	152	131	144
	53.5085	249	258	234	107.516	158	161	39	108.018	133	48	59.1105	44	108.018	151	137	143
	54.0087	253	254	235	108.516	161	161	34	109.018	132	47	59.6587	48	109.018	157	136	143
	54.5087	252	261	239	109.516	158	156	42	110.019	136	47	60.2069	53	110.019	151	134	144
	55.0088	248	261	242	110.516	167	159	38	111.019	131	48	60.7552	47	111.019	152	136	148
	55.5089	249	258	237	111.517	171	159	41	112.019	138	52	61.3035	51	112.019	155	136	145
	56.009	247	255	241	112.517	164	162	40	113.019	131	49	61.8515	49	113.019	155	134	145
	56.509	251	259	234	113.517	167	163	36	114.019	130	49	62.3995	47	114.019	155	135	145
	57.0091	253	260	235	114.517	168	158	40	115.019	132	50	62.9474	52	115.019	160	132	148
	57.5092	250	260	235	115.517	165	159	42	116.02	135	49	63.4958	46	116.02	155	134	147
	58.0093	251	267	234	116.517	161	160	39	117.02	132	52	64.0441	48	117.02	155	135	146
	58.5094	250	256	242	117.517	172	164	37	118.02	136	52	64.5926	58	118.02	156	135	143
	59.0094	252	256	238	118.518	168	158	41	119.02	133	52	65.141	48	119.02	154	139	148
	59.5095	254	258	236	119.518	172	159	40	120.02	132	52	65.6889	56	120.02	154	136	146
	60.0095	250	259	238	120.518	170	164	43	121.02	137	56	66.2371	56	121.02	156	134	142
	60.5096	247	256	241	121.518	166	159	38	122.021	134	54	66.7854	54	122.021	154	135	144
	61.0097	245	257	236	122.518	165	163	40	123.021	133	54	67.3336	52	123.021	156	136	142
	61.5097	250	256	240	123.518	167	160	46	124.021	132	55	67.8818	54	124.021	156	139	144
	62.0098	251	258	239	124.519	166	158	38	125.021	132	52	68.4301	52	125.021	155	132	149
	62.5099	249	256	243	125.519	165	164	42	126.021	135	56	68.978	51	126.021	154	133	146
	63.01	251	260	240	126.519	165	157	40	127.022	137	52	69.5261	49	127.022	154	133	146
	63.5101	252	258	239	127.519	172	166	44	128.022	137	54	70.0741	55	128.022	152	127	141
	64.0102	249	257	240	128.519	170	160	47	129.022	136	53	70.6225	51	129.022	153	134	148
	64.5102	247	259	243	129.519	165	158	40	130.022	136	50	71.1706	55	130.022	153	132	144
	65.0103	252	260	242	130.52	170	165	44	131.022	135	54	71.7187	55	131.022	156	131	146
	65.5104	250	262	241	131.52	165	161	40	132.022	136	58	72.2668	58	132.022	154	136	148
	66.0104	248	259	240	132.52	167	160	49	133.023	138	55	72.8149	60	133.023	155	135	147
	66.5105	250	259	240	133.52	169	165	43	134.023	140	58	73.3629	56	134.023	154	137	146
	67.0106	250	257	242	134.52	173	166	49	135.023	141	61	73.9107	58	135.023	155	132	145
	67.5106	252	258	240	135.52	172	160	38	136.023	134	57	74.4588	60	136.023	155	128	143
	68.0108	246	257	242	136.52	172	159	45	137.023	138	57	75.0069	55	137.023	153	133	142
	68.5108	249	260	245	137.521	172	164	47	138.023	139	55	75.5554	60	138.023	154	132	144
	69.0109	249	261	242	138.521	176	164	46	139.023	137	56	76.1035	61	139.023	154	133	142
	69.511	248	257	247	139.521	171	159	48	140.024	139	58	76.6516	52	140.024	153	133	145
	70.011	252	258	241	140.521	168	160	44	141.024	137	60	77.2	61	141.024	155	130	145
	70.5111	254	262	241	141.521	171	157	46	142.024	136	59	77.7481	61	142.024	154	133	147
	71.0113	255	258	238	142.521	171	160	47	143.024	139	62	78.2964	67	143.024	152	132	147
	71.5113	250	259	240	143.522	173	158	48	144.024	139	59	78.8447	62	144.024	153	129	147
	72.0114	254	255	249	144.522	178	163	53	145.025	137	59	79.3928	57	145.025	151	133	146
	72.5115	249	256	245	145.522	170	162	54	146.025	140	65	79.9414	55	146.025	156	132	146
	73.0116	251	255	242	146.522	170	159	54	147.025	139	56	80.4898	61	147.025	153	134	144
	73.5117	252	260	244	147.522	174	155	52	148.025	138	61	81.0384	61	148.025	155	135	146
	74.0117	254	253	245	148.522	172	161	51	149.025	137	62	81.5866	56	149.025	153	133	144
	74.5118	248	262	239	149.522	168	157	48	150.025	138	59	82.135	62	150.025	153	135	146
	75.0118	253	256	239	150.523	169	161	49	151.026	139	62	82.6832	62	151.026	152	141	146
					151.523	166	161	46	152.026	139	61	83.2315	62	152.026	152	132	146
					152.523	172	165	49	153.026	140	61	83.7797	61	153.026	155	130	142
					153.523	168	160	48	154.026	141	65	84.3277	64	154.026	155	129	143
					154.523	176	159	47	155.026	140	63	84.8758	68	155.026	155	130	144
					155.523	167	165	54	156.026	137	62	85.424	67	156.026	155	131	140
					156.523	175	157	47	157.027	135	62	85.9722	59	157.027	154	130	144
					157.524	172	156	51	158.027	142	65	86.5206	64	158.027	155	130	148
					158.524	172	166	51	159.027	142	63	87.069	62	159.027	157	135	145
					159.524	177	161	51	160.027	139	60	87.6171	62	160.027	152	133	144
					160.524	175	160	48	161.027	142	62	88.1653	69	161.027	157	132	145
					161.524	176	159	51	162.027	136	62	88.7135	66	162.027	153	132	147
					162.524	171	156	57	163.028	143	65	89.2618	63	163.028	151	135	145
					163.524	175	158	53	164.028	135	66	89.8098	63	164.028	154	131	144
					164.525	177	160	54	165.028	138	65	90.3585	71	165.028	154	133	144
					165.525	177	159	53	166.028	140	70	90.9069	64	166.028	155	131	145
					166.525	176	159	54	167.028	138	63	91.4548	65	167.028	153	133	146
					167.525	167	158	52	168.028	139	64	92.0032	67	168.028	154	134	147
					168.525	168	154	53	169.029	137	62	92.5514	62	169.029	152	130	143
					169.526	175	160	51	170.029	139	64	93.0994	63	170.029	156	133	143
					170.526	172	159	52	171.029	141	65	93.6477	71	171.029	152	132	146
					171.526	170	164	58	172.029	142	67	94.196	69	172.029	154	131	144
					172.526	178	158	54	173.029	138	68	94.7446	68	173.029	153	130	145
					173.526	172	165	57	174.03	139	63	95.2928	66	174.03	156	134	146
					174.526	175	161	57	175.03	140	70	95.8406	64	175.03	152	127	144
					175.526	175	157	54	176.03	139	68	96.3889	62	176.03	151	133	148
					176.527	177	170	52	177.03	144	68	96.9372	64	177.03	154	129	144
					177.527	170	158	55	178.03	140	69	97.4855	66	178.03	153	134	148
					178.527	172	159	62	179.03	144	68	98.0336	70	179.03	154	134	146
					179.527	181	158	59	180.03	137	69	98.5818	64	180.03	150	130	142
					180.527	176	160	61	181.031	139	68	99.1298	69	181.031	154	133	145
					181.528	173	162	52	182.031	141	75	99.6781	71	182.031	155	127	144
					182.528	175	156	57	183.031	142	70	100.226	66	183.031	155	137	149
					183.528	178	160	57	184.031	136	69	100.775	67	184.031	152	134	147
					184.528	182	164	62	185.031	142	70	101.323	66	185.031	153	131	145
					185.528	178	156	60	186.031	142	72	101.871	69	186.031	154	133	141
					186.528	176	161	57	187.032	145	67	102.42	71	187.032	154	128	147
					187.528	179	160	58	188.032	138	72	102.968	75	188.032	159	130	144
					188.529	175	157	62	189.032	139	70	103.516	67	189.032	153	131	144
					189.529	172	156	60	190.032	143	74	104.065	64	190.032	152	133	146
					190.529	176	154	65	191.032	138	71	104.613	67	191.032	156	131	145
					191.529	173	164	60	192.033	142	76	105.161	72	192.033	156	127	145
					192.529	179	161	64	193.033	143	73	105.71	71	193.033	156	133	145
					193.529	179	156	61	194.033	138	74	106.258	67	194.033	156	134	147
					194.53	180	158	60	195.033	142	74	106.806	68	195.033	156	135	143
					195.53	173	157	56	196.033	144	68	107.354	73	196.033	149	130	147
					196.53	176	161	58	197.033	142	71	107.903	73	197.033	153	128	146
					197.53	174	158	59	198.034	142	75	108.451	67	198.034	154	132	144
					198.53	173	157	63	199.034	143	72	108.999	71	199.034	155	129	146
					199.53	178	151	62	200.034	144	76	109.547	75	200.034	152	131	147
					200.53	172	157	62	201.034	143	73	110.095	73	201.034	154	130	145
					201.531	175	162	62	202.034	147	72	110.644	69	202.034	156	130	145
					202.531	184	163	66	203.034	145	75	111.192	73	203.034	154	135	142
					203.531	177	157	63	204.034	145	76	111.741	71	204.034	154	131	145
					204.531	175	153	58	205.035	140	70	112.289	72	205.035	156	131	147
					205.531	178	161	62	206.035	140	74	112.837	74	206.035	151	130	149
					206.532	175	163	66	207.035	145	76	113.385	70	207.035	158	131	142
					207.532	178	156	65	208.035	144	73	113.933	72	208.035	155	128	144
					208.532	179	161	61	209.035	144	75	114.482	72	209.035	155	129	143
					209.532	175	154	62	210.036	144	75	115.03	73	210.036	152	130	146
					210.532	181	159	70	211.036	141	74	115.578	74	211.036	153	131	144
					211.532	178	156	67	212.036	140	81	116.126	74	212.036	150	129	149
					212.532	179	161	67	213.036	145	79	116.675	73	213.036	156	133	148
					213.533	179	158	64	214.036	144	79	117.223	69	214.036	156	132	145
					214.533	176	155	66	215.036	141	77	117.771	70	215.036	155	133	146
					215.533	178	156	68	216.037	143	75	118.319	74	216.037	154	132	147
					216.533	170	157	66	217.037	139	78	118.867	74	217.037	157	132	143
					217.533	173	162	65	218.037	142	78	119.415	73	218.037	156	132	142
					218.533	180	154	68	219.037	142	77	119.964	80	219.037	154	131	145
					219.534	174	157	66	220.037	144	78	120.512	74	220.037	151	130	145
					220.534	176	158	66	221.037	143	77	121.061	76	221.037	156	132	146
					221.534	175	157	65	222.038	138	75	121.608	71	222.038	152	133	144
					222.534	177	164	67	223.038	142	72	122.157	73	223.038	153	129	145
					223.534	178	161	69	224.038	143	78	122.705	73	224.038	153	131	143
					224.534	170	163	72	225.038	145	83	123.254	78	225.038	152	126	146
					225.535	178	159	78	226.038	143	76	123.802	77	226.038	157	130	142
					226.535	180	162	66	227.038	145	81	124.35	81	227.038	156	129	143
					227.535	170	155	70	228.039	140	76	124.898	76	228.039	156	129	148
					228.535	176	157	73	229.039	142	79	125.447	72	229.039	154	126	148
					229.535	176	155	71	230.039	145	78	125.995	77	230.039	150	134	147
					230.535	180	162	74	231.039	140	82	126.543	76	231.039	153	131	146
					231.535	176	161	70	232.039	144	79	127.091	80	232.039	154	131	144
					232.536	171	158	74	233.039	145	81	127.639	76	233.039	155	133	147
					233.536	181	156	71	234.04	143	82	128.187	75	234.04	152	133	145
					234.536	175	162	74	235.04	144	84	128.736	76	235.04	156	126	150
					235.536	184	153	72	236.04	144	82	129.284	73	236.04	155	131	147
					236.536	175	155	75	237.04	143	81	129.832	82	237.04	153	131	146
					237.536	174	156	69	238.041	144	76	130.381	76	238.041	154	135	146
					238.536	175	158	74	239.041	145	80	130.929	79	239.041	152	130	147
					239.537	181	156	69	240.041	144	79	131.477	81	240.041	153	129	145
					240.537	182	156	73	241.041	143	82	132.025	77	241.041	154	130	146
					241.537	177	156	74	242.041	143	81	132.573	79	242.041	152	128	143
					242.537	184	156	75	243.041	145	81	133.121	78	243.041	156	133	146
					243.537	174	159	72	244.041	143	78	133.67	76	244.041	153	131	149
					244.537	179	156	74	245.042	145	83	134.218	80	245.042	152	134	147
					245.538	178	154	76	246.042	141	79	134.766	81	246.042	155	128	147
					246.538	175	156	73	247.042	148	91	135.314	72	247.042	151	128	142
					247.538	183	157	79	248.042	144	84	135.862	76	248.042	152	127	146
					248.538	175	154	77	249.042	144	85	136.411	80	249.042	154	130	147
					249.538	178	155	77	250.042	146	82	136.959	79	250.042	152	132	147
					250.538	178	165	75	251.042	146	83	137.507	82	251.042	154	129	145
					251.538	179	157	76	252.043	141	82	138.055	74	252.043	153	128	146
					252.539	181	157	74	253.043	145	82	138.604	78	253.043	156	133	148
					253.538	182	157	82	254.043	144	83	139.152	75	254.043	152	128	144
					254.539	176	157	78	255.043	145	83	139.7	82	255.043	155	130	146
					255.539	174	158	79	256.043	141	84	140.248	83	256.043	158	130	148
					256.539	175	155	76	257.043	143	81	140.796	73	257.043	152	136	147
					257.539	183	161	69	258.044	141	82	141.344	83	258.044	152	128	147
					258.539	181	160	76	259.044	142	81	141.892	84	259.044	152	130	146
					259.539	177	157	78	260.044	144	81	142.44	76	260.044	152	133	142
					260.54	181	162	77	261.044	139	82	142.988	82	261.044	153	129	145
					261.54	185	157	74	262.044	145	78	143.536	81	262.044	152	130	142
					262.54	178	155	76	263.045	145	88	144.085	88	263.045	156	123	144
					263.54	180	160	80	264.045	146	86	144.633	80	264.045	151	127	147
					264.54	177	159	81	265.045	142	86	145.181	80	265.045	153	132	144
					265.54	175	160	80	266.045	147	83	145.73	76	266.045	152	130	144
					266.541	179	156	84	267.045	147	86	146.278	76	267.045	154	131	149
					267.541	180	158	82	268.045	145	87	146.826	75	268.045	151	127	148
					268.541	176	160	83	269.046	145	88	147.375	75	269.046	152	131	144
					269.541	177	162	79	270.046	147	89	147.923	86	270.046	152	130	148
					270.541	177	158	79	271.046	145	82	148.471	82	271.046	155	131	147
					271.541	175	157	78	272.046	146	84	149.02	84	272.046	152	132	146
					272.541	176	160	78	273.046	145	86	149.568	80	273.046	154	130	145
					273.542	179	156	87	274.046	145	86	150.116	89	274.046	151	127	146
					274.542	174	161	80	275.047	142	86	150.664	80	275.047	153	134	145
					275.542	174	156	79	276.047	142	86	151.212	79	276.047	153	128	146
					276.542	178	163	80	277.047	148	88	151.76	82	277.047	152	129	149
					277.542	181	158	83	278.047	143	85	152.309	85	278.047	154	128	145
					278.543	175	161	82	279.047	145	89	152.857	80	279.047	153	125	145
					279.543	173	157	80	280.047	140	91	153.405	88	280.047	150	129	144
					280.543	180	151	80	281.048	145	85	153.954	87	281.048	151	130	145
					281.543	176	154	84	282.048	145	89	154.502	81	282.048	151	129	141
					282.543	176	156	87	283.048	143	88	155.05	79	283.048	153	124	142
					283.543	178	157	85	284.048	142	84	155.599	82	284.048	154	129	145
					284.543	182	156	86			87	156.147	85	285.048	153	126	150
					285.544	179	161	83			88	156.696	82	286.048	153	131	148
					286.544	178	159	84			91	157.244	85	287.048	156	127	145
					287.544	177	153	85			87	157.792	78	288.049	157	128	148
					288.544	177	159	84			89	158.341	76	289.049	150	127	144
					289.544	174	157	84			88	158.889	86	290.049	153	127	143
					290.544	175	156	84			87	159.438	88	291.049	157	132	151
					291.545	178	155	85			92	159.986	79	292.049	155	129	143
					292.545	173	162	89			87	160.534	81	293.05	152	127	147
					293.545	177	160	84			88	161.083	82	294.05	154	128	147
					294.545	175	157	78			92	161.631	85	295.05	154	132	144
					295.545	180	158	88			91	162.179	83	296.05	152	129	144
					296.545	176	154	90			90	162.728	83	297.05	152	126	146
					297.545	180	158	86			91	163.276	86	298.05	154	134	146
					298.546	175	160	83			85	163.824	87	299.051	154	134	146
					299.546	176	158	85			90	164.373	88	300.051	150	133	142
					300.546	173	156	89				164.921	86	301.051	153	131	143
												165.469	85
												166.018	85
												166.566	82
												167.114	78
												167.662	78
												168.21	83
												168.759	80
												169.307	88
												169.856	86
												170.404	82
												170.952	90
												171.501	82
												172.049	84
												172.598	81
												173.146	87
												173.694	81
												174.243	83
												174.791	87
												175.339	85
												175.887	88
												176.435	89
												176.983	84
												177.532	86
												178.08	79
												178.628	82
												179.177	79
												179.725	81
												180.273	87
												180.821	87
												181.37	86
												181.918	91
												182.466	84
												183.014	83
												183.562	88
												184.11	84
												184.658	87
												185.207	88
												185.755	88
												186.303	91
												186.851	83
												187.399	82
												187.947	84
												188.495	87
												189.044	93
												189.592	89
												190.14	84
												190.688	87
												191.236	92
												191.784	85
												192.333	86
												192.881	83
												193.429	89
												193.977	89
												194.525	89
												195.073	93
												195.622	87
												196.17	93
												196.718	88
												197.267	90
												197.815	86
												198.363	88
												198.911	88
												199.459	92
												200.007	89
												200.556	93
												201.104	87
												201.653	85
												202.201	88
												202.749	87
												203.297	95
												203.845	89
												204.394	90
												204.942	85
												205.49	92
												206.038	86
												206.586	90
												207.135	89
												207.683	95
												208.231	94
												208.779	93
												209.328	92
												209.876	90
												210.424	87
												210.972	89
												211.52	88
												212.068	85
												212.617	92
												213.165	87
												213.713	90
												214.261	90
												214.809	93
												215.357	89
												215.905	92
												216.453	94
												217.001	93
												217.549	90
												218.097	91
												218.646	96
												219.194	83
												219.742	91
												220.29	87
												220.838	86
												221.387	88
												221.934	91
												222.483	89
												223.031	91
												223.579	89
												224.127	89
												224.675	88
												225.223	90
												225.771	89
												226.319	85
												226.868	91
												227.416	95
												227.964	92
												228.512	90
												229.06	90
												229.609	91
												230.157	92
												230.705	91
												231.254	85
												231.802	90
												232.35	89
												232.898	94
												233.446	95
												233.994	89
												234.542	93
												235.09	97
												235.639	93
												236.187	89
												236.735	90
												237.283	95
												237.831	86
												238.379	90
												238.927	94
												239.475	91
												240.023	89
												240.572	94
												241.12	92
												241.668	88
												242.216	91
												242.765	95
												243.313	88
												243.861	92
												244.409	87
												244.957	89
												245.505	94
												246.053	94
												246.601	90
												247.149	96
												247.697	88
												248.246	88
												248.794	94
												249.342	94
												249.89	86
												250.439	89
												250.987	93
												251.535	93
												252.083	88
												252.631	93
												253.18	93
												253.728	92
												254.276	97
												254.824	94
												255.372	90
												255.921	90
												256.469	85
												257.017	89
												257.566	96
												258.114	89
												258.662	91
												259.21	96
												259.759	93
												260.307	92
												260.855	94
												261.404	85
												261.952	93
												262.5	93
												263.048	96
												263.596	97
												264.144	94
												264.693	92
												265.241	90
												265.789	96
												266.337	91
												266.885	93
												267.433	92
												267.982	93
												268.53	94
												269.078	97
												269.626	94
												270.174	94
												270.722	97
												271.27	89
												271.818	93
												272.366	97
												272.914	91
												273.462	96
												274.01	91
												274.558	93
												275.107	98
												275.655	92
												276.203	93
												276.751	92
												277.299	99
												277.847	89
												278.395	98
												278.943	88
												279.491	94
												280.04	95
												280.587	89
												281.136	93
												281.684	92
												282.232	99
												282.78	95
												283.328	94
												283.876	92
												284.424	94
												284.973	90
												285.521	98
												286.069	89
												286.617	95
												287.165	90
												287.713	90
												288.261	97
												288.809	96
												289.358	86
												289.906	96
												290.454	93
												291.002	93
												291.55	95
												292.098	94
												292.647	95
												293.195	91
												293.743	97
												294.291	96
												294.839	98
												295.388	95
												295.936	93
												296.484	94
												297.032	91
												297.581	91
												298.129	91
												298.677	96
												299.226	87
												299.774	99
												300.322	92
												300.87	96
												301.419	97
												301.967	90
												302.515	96
												303.064	100
												303.612	100
												304.16	94
												304.708	94
												305.257	95
												305.805	91
												306.353	92
												306.901	94
												307.449	92
												307.997	92
												308.545	92
												309.093	93
												309.641	93
												310.189	94
												310.737	93
												311.285	96
												311.834	92
												312.382	100
												312.93	92
												313.479	92
												314.027	93
												314.575	94
												315.123	90
												315.671	93
												316.219	100
												316.768	98
												317.316	96
												317.864	91
												318.413	89
												318.961	90
												319.509	98
												320.057	99
												320.606	92
												321.154	91
												321.703	92
												322.251	102
												322.799	91
												323.347	93
												323.895	93
												324.444	86
												324.992	94
												325.54	94
												326.088	90
												326.636	95
												327.185	100
												327.733	93
												328.282	96
												328.83	92
												329.378	91

## Sheet: Fig.3
Panel c	relative activity of K16G, L18G, GGGGG mutants					Panel d	Normalized free energy values of the modeled MHC-I-ERp57-Tsn mutants
	allotype	mutants	relative activity	repeats			A*03:01	A*03:01	B*27:05	B*27:05	B*27:09	B*27:09
	A*03:01	WT	1	1		data point	K16G	L18G	K16G	L18G	K16G	L18G
	A*03:01	WT	1	2		1	0.9094	0.9345	0.9176	0.632	0.9977	0.6335
	A*03:01	WT	1	3		2	0.9716	0.8261	0.8394	0.5707	0.9969	0.611
	A*03:01	WT	1	4		3	0.9383	0.9117	0.9228	0.5838	0.9776	0.6609
	A*03:01	WT	1	5		4	0.9463	0.7785	0.987	0.614	0.9834	0.5438
	A*03:01	K16G	0.74	1		5	0.9507	0.767	1.0067	0.6056	0.9852	0.5818
	A*03:01	K16G	0.86	2		6	0.9893	0.928	0.9967	0.573	0.9883	0.6179
	A*03:01	K16G	0.915	3		7	0.8644	0.7843	0.8531	0.5574	0.991	0.5925
	A*03:01	K16G	0.739	4		8	0.9055	0.8622	0.9774	0.5163	0.9428	0.669
	A*03:01	K16G	0.6	5		9	0.8835	0.8803	0.9332	0.4991	0.9507	0.7315
	A*03:01	L18G	0.45	1		10	0.9472	0.9446	0.9584	0.5553	0.9685	0.5954
	A*03:01	L18G	0.39	2		11	0.8778	0.9145	0.9947	0.5654	1.0558	0.6306
	A*03:01	L18G	0.38	3		12	0.889	0.8414	1.0459	0.6023	1.0061	0.5596
	A*03:01	L18G	0.267	4		13	1.0023	0.8977	0.9879	0.5556	1.0715	0.5889
	A*03:01	L18G	0.322	5		14	0.9416	0.8641	0.983	0.6004	1.0079	0.6437
	B*27:05	WT	1	1		15	0.9833	0.8044	0.7955	0.6034	1.0098	0.6784
	B*27:05	WT	1	2		16	0.8607	0.8428	0.9379	0.5666	1.0119	0.5504
	B*27:05	WT	1	3		17	0.9695	0.8515	0.9071	0.5686	0.9539	0.6102
	B*27:05	WT	1	4		18	0.9292	0.882	0.9931	0.6314	0.9769	0.6071
	B*27:05	WT	1	5		19	1.0264	0.7684	1.0208	0.5388	1.0193	0.598
	B*27:05	K16G	0.814	1		20	0.9016	0.7227	0.9448	0.5261	0.9651	0.6521
	B*27:05	K16G	0.8038	2		21	0.9483	0.8253	0.9425	0.5739	1.038	0.6343
	B*27:05	K16G	0.9247	3		22	0.9596	0.9656	0.8969	0.5465	1.0074	0.6692
	B*27:05	K16G	0.87	4		23	0.8908	0.9007	1.0217	0.5985	0.9617	0.6126
	B*27:05	K16G	0.88	5		24	0.9229	0.8574	0.9179	0.5183	0.9599	0.6568
	B*27:05	L18G	0.022	1		25	0.8829	0.7635	0.8946	0.552	0.9832	0.5931
	B*27:05	L18G	0.027	2		26	0.8883	0.8028	0.9546	0.5531	1.0342	0.5686
	B*27:05	L18G	0.066	3		27	0.9021	0.8757	0.8632	0.5285	0.9654	0.5125
	B*27:05	L18G	0.086	4		28	0.9525	0.9294	0.9645	0.6283	1.0466	0.5722
	B*27:05	L18G	0.059	5		29	0.9476	0.8528	0.9082	0.5497	0.9746	0.6716
	B*27:09	WT	1	1		30	0.9048	0.7989	1.0165	0.5081	1.0169	0.5947
	B*27:09	WT	1	2		31	0.9864	0.8361	1.0355	0.5429	0.9889	0.5466
	B*27:09	WT	1	3		32	0.8745	0.9035	0.9367	0.5459	1.0577	0.5875
	B*27:09	WT	1	4		33	0.8306	0.8577	0.9525	0.574	0.9643	0.645
	B*27:09	WT	1	5		34	0.9797	0.9771	0.8934	0.6323	0.9634	0.5303
	B*27:09	K16G	1.1	1		35	0.9432	0.8604	1.0634	0.5999	1.003	0.5609
	B*27:09	K16G	1.05	2		36	1.0117	0.9342	0.9009	0.5578	0.995	0.6345
	B*27:09	K16G	0.839	3		37	0.9656	0.8334	0.9782	0.5728	1.0129	0.594
	B*27:09	K16G	1.05	4		38	1.0019	0.9415	0.9091	0.5967	0.9619	0.5769
	B*27:09	K16G	0.75	5		39	0.8708	0.9607	0.9045	0.5787	0.9644	0.589
	B*27:09	L18G	0.086	1		40	0.9867	0.8949	1.0004	0.565	0.9905	0.534
	B*27:09	L18G	-0.08	2		41	1.001	0.9079	0.9203	0.5422	1.0116	0.6786
	B*27:09	L18G	0.065	3		42	0.8915	0.8129	1.0096	0.5879	0.9353	0.602
	B*27:09	L18G	0.086	4		43	0.9655	0.8745	1.0671	0.5654	0.9704	0.6344
	B*27:09	L18G	0.05	5		44	0.9206	0.7848	0.9826	0.594	1.0057	0.5914
	A*03:01	GGGGG	0.017	1		45	0.99	0.8969	0.9148	0.5667	0.9907	0.6158
	A*03:01	GGGGG	0.021	2		46	0.9433	0.8549	0.9584	0.6535	0.9541	0.6068
	A*03:01	GGGGG	0.047	3		47	0.8599	0.8946	0.9501	0.5971	0.9968	0.6112
	A*03:01	GGGGG	0.0149	4		48	0.8611	0.8757	0.911	0.5361	1.0137	0.5851
	A*03:01	GGGGG	0	5		49	0.9408	0.8522	0.9366	0.6091	1.0571	0.6038
	B*27:05	GGGGG	-0.01	1		50	0.8834	0.9422	0.95	0.5841	0.9285	0.5656
	B*27:05	GGGGG	-0.017	2		51	0.9419	0.9176	0.9465	0.5685	0.9903	0.628
	B*27:05	GGGGG	0.042	3		52	0.9496	0.8675	1.0145	0.5167	0.9924	0.6282
	B*27:05	GGGGG	0.037	4		53	0.9128	0.8477	0.9464	0.5809	0.969	0.6259
	B*27:05	GGGGG	0	5		54	0.888	0.8043	1.0583	0.6074	1.0416	0.6186
	B*27:09	GGGGG	0.068	1		55	0.9612	0.8444	0.9742	0.5186	0.9831	0.6457
	B*27:09	GGGGG	0.069	2		56	0.9698	0.8427	0.9472	0.5691	0.9485	0.5701
	B*27:09	GGGGG	0.026	3		57	1.0089	0.9255	0.9428	0.5166	0.9309	0.6011
	B*27:09	GGGGG	0.004	4		58	0.9627	0.8428	0.8761	0.5926	1.0133	0.675
	B*27:09	GGGGG	0.052	5		59	0.8838	0.8572	0.947	0.5796	0.9889	0.6252
						60	0.9736	0.8144	0.8992	0.5748	1.0231	0.5659
						61	0.9111	0.9069	0.9551	0.5213	0.9841	0.6779
						62	0.9344	0.8495	0.9416	0.4877	0.987	0.6115
						63	0.9203	0.8114	1.0433	0.5315	0.9741	0.6636
						64	0.9462	0.9017	1.0195	0.5672	1.001	0.5817
						65	0.7659	0.8639	0.9454	0.5643	1.0242	0.5993
						66	1.0393	0.9909	0.9633	0.5612	0.9472	0.5607
						67	0.8227	0.9236	1.0272	0.5367	0.9556	0.6196
						68	0.9693	0.9152	1.0099	0.5572	0.9724	0.5958
						69	0.8446	0.9037	1.0738	0.5338	1.022	0.5615
						70	0.9417	0.8429	0.972	0.5689	1.0721	0.6248
						71	0.9314	0.8536	0.9193	0.6376	1.0211	0.5665
						72	0.9068	0.7364	0.9946	0.5466	0.9221	0.6699
						73	0.9264	0.8038	0.9526	0.5955	0.9194	0.5892
						74	0.94	0.9189	0.9176	0.5764	1.0176	0.5024
						75	0.9244	0.9873	0.9342	0.5362	0.9601	0.5597
						76	0.8348	0.9011	0.9531	0.6014	0.9585	0.5311
						77	0.9687	0.8361	0.8961	0.5481	0.9441	0.5941
						78	0.9927	0.8714	1.003	0.5294	0.8789	0.6113
						79	0.921	0.7106	1.0171	0.5882	1.017	0.5275
						80	1.0676	0.8348	0.9679	0.5891	0.9716	0.5721
						81	0.9888	0.9196	0.9181	0.6054	1.0457	0.6095
						82	0.8982	0.879	0.9251	0.6065	1.0101	0.6171
						83	0.8764	0.8626	0.988	0.6474	0.9423	0.611
						84	0.8863	0.8472	0.9965	0.5581	1.0327	0.6832
						85	0.9444	0.8316	0.8915	0.5341	1.0234	0.6063
						86	0.9614	0.8262	0.8757	0.5118	1.0512	0.5839
						87	1.0437	0.7951	0.9609	0.5432	0.9647	0.6689
						88	0.9201	0.8618	0.9376	0.551	0.9716	0.5954
						89	0.8355	0.9628	0.9789	0.5787	1.019	0.5883
						90	0.9328	0.8604	1.0108	0.5165	0.9589	0.6122
						91	0.8907	0.7776	0.9061	0.5316	0.953	0.5346
						92	0.902	0.8851	0.9074	0.5698	0.9885	0.678
						93	0.9638	0.9373	1.16	0.6318	1.022	0.6553
						94	0.9979	0.902	0.9342	0.5519	0.9936	0.6324
						95	0.9384	0.8353	0.9519	0.4667	0.9123	0.6103
						96	0.9833	0.9433	0.9424	0.5933	0.9041	0.6005
						97	0.9293	0.814	0.9095	0.6132	0.9936	0.5888
						98	0.9152	0.8421	1.0183	0.5842	1.016	0.5922
						99	0.9831	0.7873	0.95	0.5479	0.9271	0.6016

## Sheet: Fig. 4
Panel b and c		relative activity of scoop mutants for A*03:01 and B*27:09
			A*03:01/photoKK9	B*27:09/photoRL9
		mutant	relative activity	relative activity
		WT	1	1
		WT	1	1
		WT	1	1
		K16L	0.704	1.44
		K16L	0.906	1.32
		K16L	0.905	1.01
		L18K	0.056	-0.2
		L18K	0	0.219
		L18K	0.21	0
		GGGGL	0.485	0.88
		GGGGL	0.355	1.09
		GGGGL	0.46	0.52
		GGGGK	0.193	-0.15
		GGGGK	0.222	0.3
		GGGGK	0.299	0
		GGLGG	0.33	0.83
		GGLGG	0.41	1.35
		GGLGG	0.33	1
		GGKGG	1.01	0.04
		GGKGG	1.05	-0.07
		GGKGG	1.08	0

## Sheet: Fig. 1 and Fig. 5
		peak intensity of B*27:09/photoRL9 after UV exposure or in the presence of ERp57-Tsn mutants and TAPBPR
		I/I0	ΔδNH	I/I0	I/I0	I/I0	I/I0	I/I0 represents intensity ration compared to B*27:09/photoRL9
	residues	UV exposure	UV exposure	+ WT	+ GGLGG	+ L18G	+TAPBPR	ΔδNH represents chemical shift deviation
	1	0.61939	0.00722	0.41748	0.74188	0.92034	0.43401	1	reprents unassinged residues
	2	0.59558	0.01125	0.28359	0.74191	0.77627	0.61096
	3	0.68055	0.00321	0.60618	0.69648	0.79879	0.68953
	4	0.56461	0.01177	0.70916	0.62121	0.79393	0.56451
	5	0.47714	0.03298	0.91662	0.65424	0.46607	0.67202
	6	0	0.03168	0.78679	0.68332	0.80982	0.68801
	7	0		1	1	1	1
	8	0		1	1	1	1
	9	0.21851	0.04125	0.5004	0.57891	0.61	0.63225
	10	0.32568	0.01301	0.55846	0.61985	0.81321	0.55072
	11	0.57756	0.00181	0.38361	0.78763	0.85154	0.3862
	12	0.38437	0.04869	0.84423	0.63291	0.88967	0.63621
	13	0.23003	0.01572	0.43907	0.4315	0.25523	0.54984
	14	0.66396	0.00387	0.68987	0.75661	0.73407	0.57334
	15	0		1	1	1	1
	16	0.39568	0.01594	0.69431	0.68355	0.82512	0.57956
	17	0.48603	0.01123	0.63248	0.69435	0.86549	0.60802
	18	0		1	1	1	1
	19	0.38708	0.02439	0.73951	0.58054	0.81411	0.6154
	20	0		1	1	1	1
	21	0.31528	0.00951	0.57722	0.66182	0.77995	0.6018
	22	0.35231	0.01525	0.47059	0.62286	0.72338	0.60643
	23	0.29135	0.004	0.6209	0.61818	0.70851	0.60157
	24	0.28909	0.00586	0.56004	0.6046	0.70494	0.61573
	25	0.59749	0.00538	0.58	0.47325	0.44556	0.53452
	26	0.70487	0.01377	0.52921	0.87349	0.77002	0.4935
	27	0.38448	0.02054	0.81577	0.72463	0.81499	0.52652
	28	0.86491	0.01011	0.92959	0.85664	0.67794	0.68945
	29	0.60901	0.00893	0.53618	0.56268	0.626	0.4706
	30	1.0057	0.00713	0.59636	0.66498	0.68694	0.41831
	31	0.30217	0.00539	0.59146	0.68631	0.72605	0.61184
	32	0.7701	0.00974	1.28039	0.80203	0.76363	0.38013
	33	0.76568	0.0037	0.7075	0.71968	0.79795	0.67008
	34	0.93	0.00693	0.67617	0.52174	0.67336	0.65347
	35	0.58755	0.01476	0.59143	0.65472	0.73537	0.49379
	36	0.37934	0.02872	0.61783	0.58756	0.64051	0.43174
	37	0.48586	0.00377	0.71854	0.65783	0.67116	0.55017
	38	0.44327	0.01426	0.58178	0.61066	0.64628	0.6364
	39	0.74402	0.01995	0.54528	0.5721	0.84712	0.61774
	40	0.61433	0.00668	0.66697	0.71773	0.70458	0.52809
	41	0.83614		0.95207	0.63837	1.32523	0.52223
	42	0.42493	0.00869	0.77512	0.67871	0.83824	0.5258
	43	0		1	1	1	1
	44	0		1	1	1	1
	45	0		1	1	1	1
	46	0		1	1	1	1
	47	0		1	1	1	1
	48	0.74115	0.000654555	0.60481	0.61685	0.65336	0.66401
	49	0.75945	0.00322	0.72125	0.66732	0.6499	0.58013
	50	0		1	1	1	1
	51	0.60894	0.00693	0.70852	0.64951	0.72818	0.48166
	52	0.66866	0.01304	0.50734	0.60477	0.52823	0.4125
	53	0.61231	0.00412	0.65046	0.46667	0.83534	0.51987
	54	0.58323	0.00298	0.52637	0.66849	0.78241	0.40417
	55	0.63333	0.01347	0.61008	0.67048	0.72479	0.55744
	56	0.46755	0.01218	0.67993	0.67561	0.73721	0.71243
	57	0		1	1	1	1
	58	0.49189	0.02634	0.63842	0.54293	0.81753	0.55766
	59	0.47589	0.01279	0.64201	0.60985	0.65771	0.60707
	60	0.36872	0.01872	0.71024	0.55262	0.63548	0.77647
	61	0		1	1	1	1
	62	0	0	0.58882	0.59343	0.52076	0.75948
	63	1.14339	0.00817	0.83486	0.44156	0.8864	0.8307
	64	0	0.01955	0.23727	0.80494	0	0.60225
	65	0.57413	0.01421	1.06468	0.66545	0.88787	0.59473
	66	0.57808	0.02016	0.58307	0.69601	0.89483	0.58694
	67	0.36231	0.0274	0.52902	0.70145	0.64622	0.61327
	68	0		1	1	1	1
	69	0		1	1	1	1
	70	0		0.59644	0.69782	0.76842	0.6399
	71	0.46639	0.05617	0.67335	0.57721	0.77524	0.54685
	72	0		0.87584	0.52513	0.83176	1
	73	0		1	1	1	1
	74	0	0.02359	1	1	1	1
	75	0	0	0.46366	0.50244	0.77014	0.54868
	76	0		0.53745	0.62427	0.49298	0.5347
	77	1.11323		1	0.7981	1	1
	78	0.41339	0.02296	0.81417	0.59721	0.65984	0.40948
	79	0.20208	0.02736	0.40626	0.66506	0.64483	0.75499
	80	0		1	1	1	1
	81	0		1	1	1	1
	82	0.34436		0.47579	0.66766	0.58778	0.6005
	83	0.36793	0.00369	0.55029	0.60152	0.62637	0.47978
	84	0		1	1	1	1
	85	0.26953	0.02758	0.62208	0.63023	0.75857	0.74288
	86	0.38164	0.0125	0.67729	0.59919	0.83818	0.73873
	87	0.17288	0.00927	0.55162	0.68017	0.63655	0.69027
	88	0.50959	0.00826	0.64533	0.64502	0.81943	0.70591
	89	0		1	1	1	1
	90	0		1	1	1	1
	91	0.4267	0.00907	0.65761	0.70942	0.67501	0.62678
	92	0.57859	0.01038	0.80261	0.72646	0.84282	0.70684
	93	0.70774	0.00888	0.59199	0.76954	1.04161	0.87461
	94	0.23109	0.02665	0.51598	0.56718	0.6514	0.38868
	95	0.17653	0.05116	0.50591	0.71545	0.69767	0.48745
	96	0		1	1	1	1
	97	0		0.60422	0.50076	0.42722	0.45376
	98	0		1	1	1	1
	99	0		0.75684	0.59431	0.84427	0.49675
	100	0.31824	0.03426	0.601	0.55704	0.66206	0.66822
	101	0.34777	0.05738	0.96258	0.5596	0.57724	0.26886
	102	0.22573	0.01717	0.53521	0.6305	0.71239	0.59548
	103	0.42488	0.01126	0.50968	0.72469	0.80662	0.71251
	104	0.40913	0.00923	0.56401	0.68518	0.77835	0.57572
	105	0		1	1	1	1
	106	0.6333	0.00535	0.35907	0.59502	0.78132	0.57769
	107	0.83471	0.0057	0.36561	0.59265	0.72907	0.68731
	108	0.72545	0.01663	0.41426	0.65858	0.81087	0.75897
	109	0.69188	0.0023	0.46759	0.67162	0.76949	0.60563
	110	0	0.01161	0.5291	0.67486	1.01438	1.29539
	111	0.55857	0.0083	0.56523	0.45749	0.60168	0.48994
	112	0	0.00727	0.26329	1.06606	0	0
	113	0		1	1	1	1
	114	0		1	1	1	1
	115	0		1	1	1	1
	116	0		1	1	1	1
	117	0.24092	0.04678	0.54669	0.43301	0.62594	0.35237
	118	0.59124	0.01652	0.85462	0.58237	0.7847	0.61537
	119	0.16016	0.01897	0.67555	0.50318	0.50591	0.46319
	120	0.59582	0.01374	0.47244	0.38606	0.59029	0.35511
	121	0.28568	0.02142	0.56778	0.56874	0.65889	0.41081
	122	0		1	1	1	1
	123	0.24392	0.06315	0.60382	0.65082	0.73527	0.53666
	124	0	0.06915	0.46274	0.75761	0.59981	0.34822
	125	0		1	1	1	1
	126	0.43449	0.01867	0.67738	0.51015	0.70886	0.39386
	127	0.23445	0.03413	0.53605	0.58042	0.65207	0.5344
	128	0.53374	0.03035	0.28486	0.57854	0.53909	0.32588
	129	0.60635	0.01887	0.25201	0.61036	0.72964	0.41623
	130	0.43577	0.01267	0.25148	0.46842	0.44563	0.57413
	131	0.53911	0.02935	0.32831	0.48205	0.56684	0.49798
	132	0.22423	0.0656	0.54415	0.55894	0.67835	0.61526
	133	0.28617	0.06055	0.58331	0.58459	0.64393	0.48324
	134	0.42552	0.01388	0.491	0.61081	0.7121	0.56642
	135	0.23805	0.0089	0.58085	0.67227	0.65775	0.42063
	136	0.46446	0.04347	0.58871	0.57722	0.78415	0.38624
	137	0.42578	0.04415	0.51241	0.54495	0.62832	0.62944
	138	0.30552	0.03066	0.51298	0.51464	0.66929	0.40258
	139	0.17848	0.00399	0.53526	0.56671	0.52846	0.42743
	140	0.27634	0.02353	0.55841	0.58561	0.74235	0.4626
	141	0.19458	0.04123	0.52971	0.57144	0.62301	0.58007
	142	0.31373	0.01994	0.5313	0.65684	0.53591	0.48961
	143	0		0.42462	0.58517	0.55344	0.38482
	144	0.44568	0.01615	0.63554	0.64472	0.9193	0.59012
	145	0.24501	0.01873	0.58017	0.6293	0.81687	0.63185
	146	0		1	1	1	1
	147	0		1	1	1	1
	148	0.31196	0.03087	0.48751	0.57139	0.54771	0.51352
	149	0.29735	0.02739	0.65009	0.68926	0.65431	0.74723
	150	0		0.62634	0.57534	1.04205	0.70284
	151	0.27752	0.02075	0.4065	0.52724	0.4947	0.5925
	152	0.3145		0.53467	0.63416	0.62439	0.51982
	153	0	0.00376	0.42267	0.65954	0.56495	0.56602
	154	0.4599	0.02256	0.74624	0.88354	0.86617	0.99154
	155	0		1	1	1	1
	156	0		1	1	1	1
	157	0.31061	0.03776	0.63618	0.71023	1	0.5098
	158	0	0.02872	0.63219	0.52891	0.65434	0.7059
	159	0		0.6988	0.58307	0.88871	0.63949
	160	0		1	1	1	1
	161	0.38235	0.00407	0.67556	0.52524	0.88222	0.51873
	162	0.412	0.02411	0.47628	0.63719	0.50111	0.62015
	163	0	0.04193	0.79858	0.70735	0.76098	0.59498
	164	0	0.06271	0.52529	0.57945	0.80133	0.90463
	165	0.53307	0.03192	0.54104	0.68813	0.62297	0.78362
	166	0.50395	0.02026	0.60437	0.67322	0.57388	0.73752
	167	0		1	1	1	1
	168	0.50227	0.01088	0.50793	0.66334	0.71307	0.53098
	169	0		1	1	1	1
	170	0.40536	0.00551	0.55904	0.64808	0.70259	0.64288
	171	0.64019	0.00959	0.80078	0.62645	1.17676	0.61348
	172	0.75367	0.01301	0.71679	0.85306	0.90351	0.76617
	173	0.36801	0.02241	0.52342	0.75942	0.85666	0.60642
	174	0.75879	0.000229221	0.57492	0.62159	0.69798	0.50071
	175	0.41828	0.02445	0.45578	0.63714	0.84188	0.71082
	176	0.61913	0.00126	0.5686	0.76591	0.83162	0.67225
	177	0.66623	0.00192	0.58045	0.63958	0.73675	0.63634
	178	0.88226	0.00902	0.40844	0.56086	0.44854	0.44276
	179	0.4217	0.02568	0.52724	0.60872	0.80989	0.5984
	180	0		1	1	1	1
	181	0.55065	0.00237	0.56933	0.65744	0.7768	0.5076
	182	0.60316	0.00352	0.39473	0.74868	0.81916	0.51401
	183	0.55748	0.00171	0.49039	0.63819	0.79905	0.54962
	184	0	0.00405	1	1	1	1
	185	0		1	1	1	1
	186	0.51287		0.66128	0.66143	0.75509	0.76825
	187	1.59964	0.0062	0.97521	0.61227	0.65863	0.71121
	188	0.6468	0.00457	0.61865	0.66007	0.73438	0.50373
	189	0.66597	0.00089995	0.63327	0.71742	0.87747	0.68467
	190	0.61721	0.0012	0.64088	0.68887	0.76187	0.56272
	191	0.75352	0.00726	0.70038	0.78475	0.88141	0.65172
	192	1.07461	0.00263	0.85618	0.83103	0.95506	1.06648
	193	0		1	1	1	1
	194	0.61676	0.00282	0.59295	0.69231	0.73994	0.70602
	195	0.8289	0.00309	0.66009	0.57089	0.68199	0.67655
	196	0		1	1	1	1
	197	0.63011	0.00639	0.5859	0.68094	0.68762	0.55861
	198	0.73956	0.00377	0.60579	0.61132	0.77281	0.61887
	199	0.48707	0.00695	0.64871	0.74601	0.77746	0.56048
	200	0.91966	0.01335	0.6442	0.66649	0.95269	0.67814
	201	0.70816	0.00492	0.63244	0.77999	0.832	0.6479
	202	0.7175	0.0046	0.6217	0.75224	0.75377	0.6287
	203	0.64739	0.00339	0.56185	0.80389	0.62474	0.72806
	204	0.69476	0.00851	0.71535	0.79723	0.87294	0.7053
	205	0.83348	0.00866	0.72755	0.76418	0.86579	0.61191
	206	0.75084	0.00443	0.64562	0.74755	0.75259	0.65045
	207	0.50655	0.00243	0.66637	0.71394	0.83009	0.45799
	208	0.91986	0.0123	0.72144	0.67223	1.00719	0.64103
	209	0.61859	0.000213591	0.74578	0.69685	0.71571	0.59173
	210	0		1	1	1	1
	211	0.70877	0.00391	0.66475	0.65376	0.82203	0.60621
	212	0.7716	0.00498	0.74195	0.58439	0.75125	0.56061
	213	0.71107	0.00272	0.51675	0.77265	0.80155	0.68675
	214	0.69991	0.00817	0.48392	0.67833	0.7919	0.59156
	215	0.65343	0.00208	0.58795	0.68061	0.86781	0.49386
	216	0.77648	0.00814	0.4711	0.69899	0.85898	0.55732
	217	0.59663	0.000337524	0.59211	0.68231	0.74549	0.63499
	218	0.65888	0.002	0.52162	0.6644	0.7753	0.65205
	219	0.72021	0.00309	0.62416	0.68019	0.75598	0.6867
	220	0.67761	0.00373	0.66404	0.70386	0.74729	0.65577
	221	0.65991	0.00192	0.51163	0.62793	0.75063	0.59451
	222	0.80912	0.00364	0.49132	0.72681	0.76375	0.71512
	223	0.81816	0.00654	0.30356	0.67023	1.02321	0.7537
	224	0.73145	0.00351	1	1	1	1
	225	0.61086	0.01907	0.71777	0.69275	0.74664	0.4091
	226	0		1	1	1	1
	227	0.67688	0.00253	0.52323	0.68155	0.78445	0.53149
	228	0.7126	0.00256	0.55294	0.64114	0.65859	0.38617
	229	0.65303	0.0017	0.67053	0.70113	0.73302	0.46338
	230	0.73582	0.01478	0.6145	0.79346	0.86306	0.41796
	231	0.71814	0.00302	0.54619	0.71425	0.66665	0.36237
	232	0.7261	0.00328	0.65725	0.73942	0.84393	0.48548
	233	0.40042	0.01703	0.62263	0.72043	0.6297	0.64872
	234	0.72512	0.00567	0.85525	0.77131	0.77302	0.53755
	235	0		1	1	1	1
	236	0.64892	0.0106	0.57789	0.69133	0.79652	0.61879
	237	0.77162	0.00136	0.67157	0.48944	0.54359	0.35323
	238	0.88869	0.00529	0.6091	0.58684	0.61681	0.45696
	239	0.9974	0.00712	0.81462	0.69676	0.66703	0.55277
	240	0.77246	0.00724	0.5831	0.5729	0.75947	0.4735
	241	0.73497	0.01123	1.12322	0.67805	1.06041	0.6796
	242	0.54778	0.00101	0.71033	0.80664	0.89581	0.65323
	243	0.72046	0.0015	0.96297	0.62422	0.81068	0.79229
	244	0.6192	0.00273	0.62548	0.68903	0.79574	0.7068
	245	0.65661	0.00356	0.62065	0.7759	0.78037	0.66697
	246	0.71544	0.00222	0.68402	0.81387	0.90243	0.39962
	247	0.70577	0.00565	0.6713	0.75674	0.94262	0.4529
	248	0.67842	0.0015	0.63574	0.77441	0.80234	0.4003
	249	0.81026	0.00361	0.61248	0.82039	0.8489	0.78886
	250	0		1	1	1	1
	251	1.24391	0.00374	1	1	1	1
	252	0.66926	0.00245	0.67918	0.75192	0.83768	0.71363
	253	0.69879	0.00382	0.59847	0.67209	0.91513	0.61294
	254	0.54262	0.00273	0.67486	0.63044	0.88753	0.66509
	255	0.71594	0.00314	0.56283	0.61656	0.74664	0.64439
	256	0		1	1	1	1
	257	0.78483	0.00261	0.68684	0.79781	0.87416	0.81778
	258	0.62545	0.00138	0.55891	0.7041	0.77395	0.63854
	259	0.80427	0.00187	0.64045	0.76399	0.82913	0.67242
	260	0.67397	0.00102	0.56729	0.69691	0.85484	0.67678
	261	0		1	1	1	1
	262	0.66713	0.00498	0.50615	0.71315	0.93981	0.72229
	263	0.66875	0.00149	0.44572	0.69051	0.79006	0.76625
	264	0.71317	0.00423	0.35392	0.66486	0.6106	0.55733
	265	0.77542	0.00458	0.49976	0.88094	0.61828	0.80255
	266	0.64284	0.01312	0.3876	0.67004	0.77945	0.63367
	267	0		1	1	1	1
	268	0.62773	0.01791	0.88118	0.78852	0.83885	0.87175
	269	0		1	1	1	1
	270	0.66058	0.00221	0.65971	0.7468	0.77446	0.76512
	271	0.65599	0.00468	0.58721	0.67664	0.8084	0.72779
	272	0.61554	0.00306	0.64655	0.77122	0.80992	0.78
	273	0.71177	0.00142	0.76898	0.74621	0.84412	0.67733
	274	0.67429	0.00265	0.68322	0.63977	0.85737	0.68653
	275	0.66091	0.000909451	0.75041	0.73245	0.8986	0.77575
	276			1	1	1	1
	277			0.8939	0.8491	1.01895	0.88593

## Sheet: Supplementary Fig. 3
	Panel a	Tm of photo-MHC-I after UV exposure					Panel f	Kon of UV-exposed MHC-I in complex with differernt photocleavable peptide against FITC-RL9
		allotype	refolded peptide	Tm	repeat			allotype	refolded peptide	Kon	repeat
		B*27:09	photoIF9	44.72	1			B*27:09	photoIF9	0.39082	1
		B*27:09	photoIF9	43.82	2			B*27:09	photoIF9	0.31766	2
		B*27:09	photoIF9	42.69	3			B*27:09	photoIF9	0.27	3
		B*27:09	photoRL9	49.49	1			B*27:09	photoRL9	0.12426	1
		B*27:09	photoRL9	49.39	2			B*27:09	photoRL9	0.11026	2
		B*27:09	photoRL9	49.94	3			B*27:09	photoRL9	0.04461	3
		B*27:05	photoIF9	49.75	1			B*27:05	photoIF9	0.22819	1
		B*27:05	photoIF9	48	2			B*27:05	photoIF9	0.24629	2
		B*27:05	photoIF9	50.1	3			B*27:05	photoIF9	0.21	3
		B*27:05	photoRL9	51.12	1			B*27:05	photoRL9	0.01948	1
		B*27:05	photoRL9	50.99	2			B*27:05	photoRL9	0.01344	2
		B*27:05	photoRL9	51.82	3			B*27:05	photoRL9	0.01815	3
								Kon is the associtation rate of UV-exposed MHC-I against FITC-RL9
		fold change of B*27:09/05 in complex with different peptides and exchange with different FITC-peptide by tapasin
	Panel g	allotypes	refoled peptide and exchange against FITC-peptide	fold change of Kon by tapaisn
		B*27:09	photoRL9 VS FITC-RL9	1.69	1
		B*27:09	photoRL9 VS FITC-RL9	1.689	2
		B*27:09	photoRL9 VS FITC-RL9	1.545	3
		B*27:09	photoIF9 VS FITC-RL9	1.23	1
		B*27:09	photoIF9 VS FITC-RL9	1.2	2
		B*27:09	photoIF9 VS FITC-RL9	1.3	3
		B*27:09	photoRL9 VS FITC-IF9	2.2	1
		B*27:09	photoRL9 VS FITC-IF9	2.3	2
		B*27:09	photoRL9 VS FITC-IF9	1.74	3
		B*27:09	photoIF9 VS FITC-IF9	1.21	1
		B*27:09	photoIF9 VS FITC-IF9	1.3	2
		B*27:09	photoIF9 VS FITC-IF9	1.47	3
		B*27:05	photoRL9 VS FITC-RL9	2.605	1
		B*27:05	photoRL9 VS FITC-RL9	2.69	2
		B*27:05	photoRL9 VS FITC-RL9	3.01	3
		B*27:05	photoIF9 VS FITC-RL9	1.38	1
		B*27:05	photoIF9 VS FITC-RL9	1.4	2
		B*27:05	photoIF9 VS FITC-RL9	1.32	3
		B*27:05	photoRL9 VS FITC-IF9	2.3	1
		B*27:05	photoRL9 VS FITC-IF9	2.1	2
		B*27:05	photoRL9 VS FITC-IF9	2.4	3
		B*27:05	photoIF9 VS FITC-IF9	1.46	1
		B*27:05	photoIF9 VS FITC-IF9	1.49	2
		B*27:05	photoIF9 VS FITC-IF9	1.47	3

## Sheet: Supplementary Fig. 4
		A*02:01/photoKV9 exchange agaisnt different FITC-peptide					fold change of Kon of F-pocket mutants of B*27:05 by tapasin					fold change of Kon of mutants of A*02:01 by tapasin
	Panel c	exchange against FITC-peptide	fold change of Kon by tapasin	repeat		Panel e	B*27:05 mutant	fold change of Kon by tapasin	repeat		Panel k	A*02:01 mutants	fold change of Kon by tapasin
		FITC-GV9	1.4	1			WT	4.75	1			WT	1.23932	1
		FITC-GV9	1.36	2			WT	6.88	2			WT	1.22855	2
		FITC-GV9	1.53	3			WT	5.88	3			WT	1.44289	3
		FITC-KV9	1.23932	1			D116H (27:09)	3.85	1			Y116D	1.35388	1
		FITC-KV9	1.22855	2			D116H (27:09)	3.9	2			Y116D	1.34911	2
		FITC-KV9	1.44289	3			D116H (27:09)	3.76	3			Y116D	1.22259	3
		FITC-KV9-2	1.14944	1			D116Y	3.24	1			H114D	1.38	1
		FITC-KV9-2	1.31809	2			D116Y	2.7	2			H114D	1.16	2
		FITC-KV9-2	1.26212	3			D116Y	2.78	3			H114D	1.11	3
							H114R	1.92	1
							H114R	1.67	2
							H114R	2.61	3
	Panel h	F-pocket mutant of A*03:01 refoled with different peptides and exchange agaisnt FITC-KV-2
		F-pocket mutant of A*03:01	refolded photo-peptide	fold change of Kon by tapasin	repeat
		D116Y	photoKK9	17.3798	1
		D116Y	photoKK9	15.1121	2
		D116Y	photoKK9	13	3
		D116Y	photoKK9	16.6664	4
		D116Y	photoKK9	17.7372	5
		R114HD116Y	photoKK9	27.259	1
		R114HD116Y	photoKK9	28.6762	2
		R114HD116Y	photoKK9	24.0641	3
		R114HD116Y	photoKK9	25.48	4
		R114HD116Y	photoKK9	28.9	5
		D116Y	photoKV9	16.9718	1
		D116Y	photoKV9	15.9839	2
		D116Y	photoKV9	11.9153	3
		D116Y	photoKV9	14.5386	4
		D116Y	photoKV9	8.65588	5
		R114HD116Y	photoKV9	27.0666	1
		R114HD116Y	photoKV9	20.9339	2
		R114HD116Y	photoKV9	19.2405	3
		R114HD116Y	photoKV9	29	4
		R114HD116Y	photoKV9	20.5845	5

## Sheet: Supplementraty Fig. 5
Supplementary Figure 5b. Tm profiles of ERp57-Tsn mutants		Fluoresence
	Tm (℃）	WT	K16G	L18G	K16L	L18K	GGLGG	GGKGG	GGGGL	GGGGK	GGGGG
	25.1	1057.33	493	1927.67	533.667	4372	538.167	2155.33	-304	9147	900	each value represents average value of three repeats
	25.3	62	29	304.333	27.6667	-291	31.3333	213.333	-38.3333	-299	329
	25.3	127	49.6667	113.667	77.6667	2754	-3.33333	85.3333	115.667	2408	3170
	25.5	913.667	393.333	26.3333	527.667	3624	-4.16667	750	1008.33	3148	2731
	25.6	2304	1069	-8.66667	1373.67	3479	-4.33333	2047.33	2689.33	2957	1402
	25.8	2284	1068.67	-10	1373.67	3485	-3.16667	2049.17	2677.67	3074	406
	25.8	2993.33	1406.33	32	1777.67	2974	58.3333	2714	3548.33	2523	134
	26	2969.67	1401	241	1798.33	2989	279.333	2723.5	3521.33	2551	124
	26.1	2983.67	1408.33	240.333	1778	2989	277.667	2692.17	3529.33	2548	24
	26.3	3000.33	1390.33	244	1760	2980	275.667	2686.67	3520.67	2558	15
	26.3	3009.67	1402.67	637.333	1788.33	2950	611	2698.67	3496.67	2547	21
	26.5	2987.67	1412.33	647	1795	2930	628.333	2714.5	3541	2529	5
	26.6	2993	1431.33	656	1803	2936	647	2742.83	3571	2564	7
	26.8	3003.67	1438.33	1205.67	1812.33	2932	1107.33	2738.5	3595.33	2540	4
	26.8	3034.33	1429	1207	1821.67	2908	1114.33	2739	3629.33	2543	11
	27	3034.33	1436.33	1205.67	1829.33	2868	1090.83	2760.5	3622.67	2456	6
	27.1	3025	1436.67	1206.67	1805.33	2891	1095.17	2753.67	3629	2511	7
	27.3	3016.33	1437	1225	1801	2844	1125.5	2735	3634.33	2445	8
	27.3	3016.33	1440	1217.33	1801.67	2890	1109.17	2729	3623.67	2491	4
	27.5	3029.67	1448.67	1913.33	1825.67	2820	1623.5	2756	3657.33	2410	0
	27.6	3034.67	1447.33	1919.33	1829	2779	1636	2773	3666	2401	6
	27.6	3038.67	1470	1945.67	1838.33	2790	1629.5	2783.67	3673	2382	6
	27.8	3067	1459.67	1967	1844.67	2760	1649.67	2798.33	3743.33	2413	5
	28	3059.33	1462.67	1966.33	1838.33	2752	1652	2810.83	3739.67	2363	6
	28.1	3072.67	1468.33	1963	1844	2725	1631.33	2797.5	3715	2380	8
	28.3	3081.67	1478.33	1963.33	1840.67	2724	1618.5	2804.33	3775.33	2336	3
	28.3	3079.33	1465.33	1954	1843	2689	1644.83	2802	3727	2320	4
	28.5	3044.33	1461.33	2002.67	1833.67	2645	1663.33	2787.67	3735.33	2282	5
	28.6	3060.33	1470	2013.67	1847.33	2606	1671.17	2785.33	3752.67	2250	5
	28.8	3046	1452.67	2051.67	1819	2556	1681.67	2778.67	3756.33	2239	12
	28.8	3046.67	1469	2064.33	1828.33	2583	1702.5	2790	3708.67	2255	5
	29	3040	1469	2076.33	1824	2559	1686.83	2797.83	3726.33	2248	7
	29.1	3078.33	1481	2057.33	1823.67	2509	1690.67	2810.5	3771.33	2182	7
	29.3	3065.67	1460.67	2050	1838.33	2513	1673.17	2816.17	3758	2153	12
	29.3	3066	1486	2087	1856.67	2509	1667	2822.5	3809.67	2160	7
	29.5	3065	1481	2104.33	1828.33	2415	1724	2835.67	3798.67	2140	18
	29.6	3061.33	1481	2123.33	1842.67	2399	1718.17	2831	3831	2097	9
	29.8	3083.67	1481.67	2144.33	1827.67	2354	1757.33	2847.5	3796.67	2080	14
	29.8	3091	1499.67	2157	1862	2362	1749.5	2858.83	3797	2062	9
	30	3080.33	1485.67	2167.67	1841.67	2357	1748.5	2844.17	3783	2061	13
	30.1	3085.33	1494.67	2148.67	1846.33	2300	1740.33	2847.17	3820	2040	12
	30.3	3084.67	1480.67	2151.33	1836.33	2268	1722	2852.33	3809.33	1987	11
	30.3	3102.67	1498.67	2170.33	1858.67	2254	1746.17	2842.67	3803.67	2017	12
	30.5	3073	1467.33	2188.67	1839.33	2225	1731.83	2858.67	3794	1924	7
	30.6	3101.33	1487.67	2207	1844.67	2195	1766.17	2863.5	3794.67	1954	12
	30.8	3103.67	1489.67	2218.33	1854.67	2191	1766	2854.67	3830.67	1930	16
	30.8	3108	1477.33	2199	1854	2138	1772	2871.17	3822	1919	15
	31.1	3084.33	1489.67	2230.67	1840.33	2138	1755.17	2867.17	3821.33	1876	17
	31.1	3087.67	1482	2213.67	1852.67	2101	1736.5	2878.67	3832.67	1868	17
	31.3	3084	1469	2211.67	1836.67	2087	1747.67	2874.33	3828	1831	18
	31.3	3081.33	1468.67	2201.33	1847.33	2049	1733.67	2871	3820.33	1849	20
	31.5	3078.67	1481.33	2241.33	1822	2041	1769.83	2870.83	3839.33	1813	20
	31.6	3095	1474.67	2244.67	1828	1977	1773.17	2865	3828.33	1792	25
	31.8	3098.33	1475.67	2249.67	1831.67	1954	1761.83	2853.67	3840	1756	22
	31.8	3078.33	1467	2269.67	1830.33	1925	1768.33	2850.67	3788	1729	27
	32	3041.67	1453	2262.33	1814.33	1922	1766	2831.83	3780.67	1716	20
	32.1	3053.67	1448.33	2265.33	1824	1889	1770.67	2844.17	3817.67	1695	32
	32.2	3047.33	1439.67	2249.33	1807.67	1866	1755.33	2804.83	3794	1711	27
	32.2	3058.33	1451	2244.67	1812.33	1845	1756.17	2822.67	3813.33	1656	32
	32.6	3037.33	1438.67	2242	1794.33	1806	1767.83	2822.33	3774.67	1630	36
	32.6	3051.33	1435	2259	1814.33	1803	1780.67	2833.17	3749	1617	35
	32.7	3037.33	1426.33	2265	1804.33	1766	1758	2811	3782	1588	40
	32.7	3051.33	1455	2271.67	1818	1703	1769.33	2803.33	3761.67	1565	40
	33	3055	1446.67	2270.33	1825.33	1675	1775.5	2820	3769	1543	38
	33.1	3072.33	1448.33	2257.33	1810	1671	1751.5	2851	3815.33	1545	45
	33.2	3078.33	1444.67	2274.33	1825.67	1645	1750.33	2831.67	3809.67	1501	49
	33.2	3088.67	1443.67	2270	1829.33	1644	1746.5	2852.67	3813.33	1528	48
	33.6	3067.33	1434	2268	1827.67	1609	1727.17	2835.67	3822	1467	54
	33.7	3090.33	1445	2262.67	1818.33	1575	1749	2835.33	3817.33	1455	57
	33.7	3092.33	1433.67	2267	1804.67	1543	1736.17	2837	3802.33	1424	59
	33.7	3083.67	1434.67	2269.33	1817	1489	1762.83	2800.33	3760	1406	55
	34.1	3046.67	1419.33	2273	1800.33	1486	1748.5	2828.17	3781.33	1392	60
	34.2	3053	1418	2253.33	1815.33	1514	1744.5	2831.67	3789.67	1402	58
	34.2	3057.33	1430	2262	1803.33	1504	1719.67	2838	3782.67	1374	65
	34.2	3074	1419.33	2246.67	1810.33	1467	1732.83	2862	3810.33	1356	70
	34.6	3097.67	1447.67	2242	1808	1434	1734.17	2839.5	3800.33	1317	69
	34.7	3104.67	1434.33	2251.67	1814	1398	1741.33	2850.33	3826.67	1325	68
	34.7	3073.67	1425	2254.33	1808	1381	1728.5	2834.5	3835	1290	80
	34.7	3073.67	1424.33	2255.33	1819	1338	1718.33	2846.67	3804.33	1260	79
	35.1	3093	1413.33	2250	1796.33	1339	1733.17	2826.33	3815.67	1279	81
	35.2	3078.67	1434.33	2232.33	1819.33	1330	1717.33	2822.67	3787	1252	81
	35.2	3092.67	1425.67	2234	1814	1352	1709.5	2816.17	3824.67	1272	79
	35.2	3087	1424.67	2221.67	1806.67	1324	1709.17	2826.5	3795.67	1248	83
	35.6	3075	1441	2226.33	1793.67	1321	1704.17	2844.83	3818.67	1254	89
	35.7	3114.67	1429	2215.33	1815.33	1307	1701.17	2841.33	3803.67	1236	100
	35.7	3094.67	1427.67	2235.33	1804.67	1288	1711.5	2836	3820.67	1246	98
	36	3096.33	1429.33	2219.67	1799	1300	1694.83	2835.17	3811.33	1226	105
	36.1	3091.67	1422.67	2221.33	1794.67	1280	1707.5	2803.83	3822	1218	110
	36.2	3102.67	1421.67	2216	1795.33	1271	1690.17	2834.5	3796.67	1212	113
	36.2	3086.33	1439	2196.67	1792.33	1285	1703.17	2831.83	3803	1249	108
	36.5	3082.33	1407.33	2189.67	1801	1240	1663.5	2811.5	3791.33	1203	106
	36.6	3090.67	1411.33	2187.67	1785	1262	1675	2805.83	3815.67	1202	102
	36.7	3069.67	1410.67	2200.33	1773.67	1220	1688.17	2816.5	3798	1162	116
	36.7	3089	1400.33	2196.67	1776.33	1193	1673.17	2820.17	3799	1147	128
	37	3095	1405	2180	1776.33	1192	1679.5	2801.17	3794	1139	130
	37.1	3089.67	1413.33	2192.67	1774.67	1195	1660.5	2822.17	3826.67	1155	127
	37.2	3083.33	1408.67	2196.67	1762.33	1193	1667.67	2812.83	3793.33	1134	138
	37.2	3060.67	1400.67	2180	1769	1141	1656.83	2790.17	3781.33	1106	140
	37.5	3058.67	1396.33	2204.33	1758.67	1147	1714.67	2800.5	3787	1126	137
	37.6	3077.33	1384.67	2167.33	1741	1161	1717.5	2790.5	3775.33	1135	146
	37.7	3060.33	1389	2177.67	1755.67	1143	1709.83	2800.83	3785	1101	147
	37.7	3059	1396	2176.67	1760	1120	1706.5	2774	3802.67	1087	145
	38	3052.67	1394.67	2174.67	1735.33	1125	1696.83	2772.83	3801	1099	153
	38.1	3045	1379	2165.33	1715.33	1116	1692.5	2772.5	3766.67	1063	153
	38.2	3041.33	1369.33	2159	1737	1129	1690	2772.83	3783.67	1090	158
	38.2	3060.67	1374.33	2167.33	1736.33	1124	1668.17	2751.17	3775.33	1078	165
	38.5	3032.33	1375.67	2164.33	1722.33	1100	1669.67	2756.17	3784.33	1077	169
	38.6	3046.33	1355.33	2162	1716	1084	1676	2762.83	3784.33	1085	179
	38.7	3009	1372	2149.67	1712	1093	1654.83	2748.83	3778.67	1068	183
	38.7	3023.67	1340	2151.67	1689	1127	1655.17	2733.33	3747	1083	183
	39	3021	1354	2119.67	1711	1104	1640	2734.67	3734	1073	191
	39.1	3007.67	1340.33	2103.33	1692.67	1093	1648.67	2710.83	3749	1081	199
	39.2	3045	1351	2127	1703	1078	1630.33	2722.5	3750	1063	209
	39.2	3010	1349	2101	1685.67	1077	1617.67	2725.17	3750.67	1057	212
	39.5	3011.67	1361.67	2112.33	1697.67	1073	1617.83	2711.17	3748	1070	201
	39.6	2996.33	1340.67	2098.33	1682.33	1100	1605.67	2692.67	3743.33	1083	217
	39.7	3003	1334.67	2107.33	1663.33	1061	1616.33	2675.67	3734	1047	223
	39.7	2999.33	1323	2103	1674.67	1088	1598.5	2680	3715	1055	222
	40	2994	1323.33	2100.67	1669.33	1089	1598.17	2664.5	3737.33	1042	230
	40.1	2991.33	1311	2105	1659	1054	1595	2670.33	3719.67	1049	239
	40.2	2974.33	1329	2077.33	1680.67	1086	1583.17	2643.67	3701.33	1066	249
	40.2	2961	1309	2089.67	1639.67	1084	1590.5	2653.33	3732	1069	258
	40.5	2948	1288.67	2083	1663.67	1083	1558.83	2646.5	3697.67	1046	258
	40.6	2953.33	1308	2082.67	1650.67	1083	1577	2671.83	3709.67	1042	257
	40.7	2937	1298.67	2076	1649	1079	1574	2665.5	3670.67	1068	267
	40.7	2967.33	1303.67	2050.67	1651	1082	1564	2634.33	3693.67	1079	275
	41	2942.67	1289.67	2049.33	1639	1088	1554.83	2644.17	3685	1073	279
	41.1	2937.67	1292.67	2038.67	1616.67	1095	1559.67	2619.5	3657	1073	291
	41.2	2917.67	1280.33	2064	1629	1074	1571.83	2622.5	3657	1068	296
	41.2	2932.33	1283	2066.67	1626.67	1048	1549.17	2615.5	3676	1051	301
	41.5	2951	1286	2060.33	1607.33	1069	1547.5	2633.33	3658.33	1053	311
	41.6	2926	1299	2057.33	1606.67	1092	1539.33	2606.5	3690.33	1087	311
	41.7	2902	1271	2044.33	1587.67	1098	1544.83	2611.33	3635	1059	308
	41.7	2914.67	1288	2035.67	1616.67	1082	1530.17	2606.5	3641.67	1046	334
	42	2928.33	1260.33	2025.33	1580	1086	1525.5	2567.33	3598	1065	344
	42.1	2897	1262.33	1983.67	1594	1109	1512.5	2598.33	3612.67	1079	357
	42.2	2889	1281	2013	1578	1130	1507.33	2560.83	3606.67	1056	359
	42.2	2907.67	1263	2006	1601.67	1107	1508.67	2567.83	3621	1065	369
	42.5	2917	1269	2022	1602	1107	1504.33	2572.67	3607.67	1079	385
	42.6	2892	1268.67	2026.33	1592.67	1094	1519.17	2557.83	3633.67	1068	383
	42.7	2919.33	1274	2021.67	1585.33	1119	1517	2566.83	3609.67	1073	391
	42.7	2883.33	1255.67	2036.67	1569	1102	1518.83	2562.33	3578.67	1037	404
	43	2896.67	1260.67	2034	1583.33	1083	1509.33	2543.83	3563.33	1042	413
	43.1	2902	1253	2031.33	1562.33	1065	1514.33	2550	3563.33	1056	426
	43.2	2911	1266.33	2031	1582.67	1086	1528.83	2551.83	3601	1050	440
	43.2	2912	1261	2037	1577	1109	1514.83	2562.33	3595.33	1082	447
	43.5	2914.67	1275	2056.33	1582.67	1093	1513.17	2539.17	3629	1065	449
	43.7	2917.67	1291	2014.67	1581.33	1103	1517.83	2561.17	3617	1057	452
	43.7	2910.33	1272.67	2012.67	1581.33	1094	1491.83	2550.33	3581.67	1064	460
	43.7	2915	1279.33	2014	1593	1091	1488.83	2550	3551	1039	477
	44	2928	1264.67	2044.33	1593	1077	1501.5	2550.67	3545	1059	482
	44.2	2909.67	1275.67	2048.67	1597	1133	1495	2549.33	3550	1076	493
	44.2	2938.33	1281.67	2046	1590.67	1117	1501.5	2582.33	3578	1088	515
	44.2	2965	1291	2059.33	1611.33	1136	1515.5	2602.33	3579.67	1081	538
	44.5	2945.67	1294	2080.33	1626.67	1121	1519.5	2605.33	3588.67	1087	543
	44.7	2980.33	1327.67	2095.33	1632.33	1104	1523	2606.33	3601.67	1069	557
	44.7	2988.33	1312.67	2086	1633.33	1118	1535	2636.83	3583	1080	559
	44.7	2992.33	1340.33	2064	1647.33	1156	1537.17	2621.17	3565.33	1080	558
	45.1	3007.33	1329.67	2113.67	1653.33	1151	1540.33	2631.5	3541.33	1097	575
	45.2	3017	1343	2149.33	1661.67	1158	1541.5	2643.17	3554	1077	582
	45.2	3038.33	1351.33	2120	1679.67	1162	1542.5	2672.67	3564	1086	597
	45.2	3100.33	1378	2146.33	1711.67	1172	1609.17	2729.67	3601.33	1078	617
	45.5	3098	1396.33	2154	1722.33	1193	1600.83	2755.5	3615.33	1101	637
	45.7	3119	1426	2169	1738.67	1220	1601.17	2794.83	3638.67	1128	656
	45.7	3145.67	1436.33	2183.67	1773.67	1221	1603	2790.33	3625	1130	676
	45.7	3162	1450.67	2149.33	1793.33	1262	1616.5	2830.33	3636.33	1135	702
	46.1	3211.67	1467.67	2210.33	1818.67	1276	1626.67	2852	3609.33	1153	685
	46.2	3238.67	1494.33	2221	1851.33	1274	1629.33	2885.67	3636.67	1168	699
	46.2	3273	1537.33	2258.67	1877	1335	1644	2976.17	3650.67	1187	731
	46.2	3347	1558.67	2253	1940.67	1326	1656.83	3035.67	3687.33	1216	748
	46.6	3400	1615	2276	1984	1363	1679.17	3105.5	3745.33	1229	773
	46.7	3424	1627	2360.33	2024.33	1398	1703.83	3129.17	3758.67	1268	781
	46.7	3477	1685.67	2388.33	2079	1426	1721.83	3206.33	3784	1305	778
	46.7	3519.67	1699.67	2422	2142.33	1472	1732.33	3268.33	3771.67	1324	822
	47.1	3590.67	1739.33	2485.33	2195.67	1486	1779.67	3269.5	3775.67	1322	858
	47.2	3645.67	1805	2512	2242.33	1508	1798.5	3397.67	3827.67	1364	902
	47.2	3724	1861.33	2563	2302	1572	1807.83	3530.67	3861.67	1417	901
	47.2	3844	1943.67	2596.33	2406.33	1588	1822	3615.33	3947.67	1450	962
	47.6	3945.67	2019.67	2684.33	2521	1639	1870.67	3758	4024.33	1461	957
	47.7	4012.33	2076.67	2699.33	2580.33	1655	1913.5	3847.5	4089	1491	990
	47.7	4098.67	2145.33	2792.33	2682.67	1683	1933.17	4000.5	4133.67	1510	1008
	48	4227.67	2218.33	2848	2790	1708	1982.33	4119.67	4177.67	1528	1018
	48.1	4345	2301.67	2961	2914	1765	2014.33	4262.83	4251.67	1565	1060
	48.2	4442.33	2399.67	3049.67	3063	1869	2089	4368	4282	1646	1094
	48.2	4603.33	2505	3125.67	3176	1892	2121.33	4520	4417.67	1701	1126
	48.5	4726	2612.67	3212.67	3312.33	1977	2181.67	4715.5	4501	1776	1125
	48.6	4845.67	2701.33	3266.33	3461.33	2007	2209.67	4870.5	4543	1817	1190
	48.7	5044.67	2838	3380	3646.67	2168	2261.33	5073.33	4665.67	1885	1224
	48.7	5191	2947.67	3510.67	3831.33	2198	2330.5	5233.17	4807	1940	1282
	48.7	5378.67	3132	3569.67	4000.33	2285	2380.33	5483.67	4941.67	2059	1303
	49.1	5577.33	3253.33	3779.33	4206.67	2367	2454.83	5685.67	5066	2116	1346
	49.2	5702.33	3401.67	3953.67	4349.67	2476	2543.33	5874.5	5208	2248	1452
	49.2	5873.67	3536	4094.67	4572.67	2586	2622.17	6052.67	5306.67	2281	1478
	49.5	5977	3628	4281.33	4760	2651	2727.17	6172.67	5385	2369	1545
	49.6	6173.67	3783.67	4413.67	4960.67	2783	2778.5	6278.17	5486.33	2464	1657
	49.7	6347.33	3924	4621.33	5185	2871	2905.5	6482.83	5613.67	2563	1712
	49.7	6503	4079.33	4751	5397.67	3003	2962.17	6718.17	5811.33	2628	1784
	50	6742	4287.33	5024	5686.67	3100	3071.17	6946.17	6031.67	2718	1901
	50.1	6916	4445	5217.33	5877.67	3197	3180.33	7084.83	6160.67	2765	1975
	50.2	7084.33	4608	5487.33	6123.67	3305	3310.5	7262.33	6327.33	2897	2034
	50.2	7184.67	4718.67	5679.33	6358.33	3475	3426.67	7333	6407.33	3047	2115
	50.5	7349.33	4855	6004.67	6552	3622	3560.67	7420.83	6497.33	3141	2180
	50.6	7510.67	5003	6340.67	6707	3767	3664	7516.83	6589.33	3254	2273
	50.7	7669.33	5104.33	6505	6909.67	3878	3827	7568.33	6711.67	3384	2331
	50.7	7765.33	5280.67	6892.67	7086.33	4096	3967.33	7726.67	6932.33	3561	2446
	51	7976.33	5441	7207	7337	4241	4087.83	7854.5	7115.67	3646	2487
	51.1	8134.67	5606.33	7549.33	7524.33	4354	4237.33	7961.17	7249.33	3800	2589
	51.2	8197.67	5672.67	7809	7632.33	4556	4379.83	7972.67	7353	3957	2656
	51.2	8254	5760.67	8133	7818.33	4539	4520.33	7919.17	7389.67	3929	2754
	51.5	8337.67	5782.33	8333	7947.33	4648	4635.33	7971.83	7396	4057	2835
	51.6	8382	5881	8763.33	8051.33	4691	4812.5	7883.83	7394.67	4042	2892
	51.7	8476.67	5934	9015.67	8146.67	4610	4922.67	7951.67	7484.33	4050	3009
	51.7	8493.67	5997.67	9267	8160	4705	5016.67	7916.5	7619	4129	3109
	52	8653	6169.67	9449.67	8337	4857	5112.33	8028.17	7751.33	4270	3188
	52.1	8651	6167	9613	8361.33	4871	5236.67	7987.17	7788.67	4253	3264
	52.2	8638	6200.67	9994.67	8344.67	4921	5318.17	7958	7836.67	4313	3323
	52.2	8631	6123	10259.3	8363	5010	5492.83	7832.67	7762	4425	3403
	52.5	8595.33	6167.67	10488.7	8414.67	4958	5557	7768.5	7706.67	4338	3470
	52.6	8554.33	6138	10594	8306.67	4961	5618.17	7647	7573.33	4378	3525
	52.7	8543.67	6074	10888.7	8284.33	5037	5742.67	7524.17	7570.67	4430	3526
	52.7	8517	6071.67	10879.7	8230.33	5012	5785.33	7513.17	7578.67	4419	3599
	53	8558.33	6159.67	11074.7	8311.67	5167	5868.33	7564.5	7658.67	4563	3622
	53.1	8551	6110	11075	8234.33	5149	5914.17	7506.5	7583	4591	3759
	53.2	8430.67	6053.67	11401.3	8177	5144	5999	7438.5	7618.67	4560	3771
	53.2	8318	6002.33	11556.7	8059	5271	6103.83	7270	7438	4630	3792
	53.2	8242.33	5870.67	11605	7959	5372	6116.17	7111.83	7242	4670	3864
	53.6	8109.33	5909	11771	7834.33	5268	6182.67	6969.17	7123.33	4691	3970
	53.7	8028.67	5748.67	11706.3	7730.33	5404	6141	6877	7027.33	4748	4009
	53.7	7942.67	5717.33	11781	7621.33	5339	6161	6816.83	7052.33	4753	4014
	54	7933.67	5749	11719.7	7672.33	5240	6141.17	6859.67	6978.67	4640	4046
	54.1	7839.33	5660.33	11854.7	7522.33	5391	6221.33	6798	6960.67	4760	4065
	54.2	7718	5593.67	11730.3	7405	5334	6255.33	6655.5	6870.67	4743	4108
	54.2	7573.33	5491	11823	7242	5408	6279.83	6524.5	6739.67	4739	4184
	54.5	7510.33	5327	11961	7177	5359	6273.83	6328.83	6504.67	4693	4233
	54.6	7373	5258.33	11974.3	7041.33	5249	6288.5	6136.83	6354.33	4547	4318
	54.7	7218.67	5135	12024.7	6937.33	5220	6299.17	6075	6256.33	4620	4263
	54.7	7138.67	5117.33	11954.7	6817.33	5136	6296.33	5978.5	6218.33	4514	4293
	54.7	7138	5096.33	12031.7	6794	4923	6347.5	5997.67	6195.67	4343	4375
	55.1	6988.67	5018.67	11874.7	6738	4841	6316.17	5885.17	6146.67	4307	4353
	55.2	6861.67	4932.33	11766.3	6524.33	4687	6288	5784.83	6020.33	4218	4333
	55.2	6719	4799.67	11624	6423.67	4660	6215.33	5621.5	5877	4115	4397
	55.5	6597.67	4729.67	11572.7	6280	4596	6167	5497.5	5720.33	4102	4414
	55.7	6467.67	4594.33	11648.7	6191.33	4580	6191	5355.5	5542.67	4032	4467
	55.7	6333.67	4480.33	11512.3	6045	4421	6200	5233.83	5435.33	3890	4426
	55.7	6206.33	4440	11644.3	5908.33	4441	6176.33	5152.33	5390.33	3939	4549
	56	6217	4408	11562.3	5921.33	4266	6163.33	5147.5	5371.67	3762	4440
	56.1	6087	4357.33	11444	5786.67	4163	6103.5	5090.5	5331	3676	4460
	56.2	5949.67	4253.67	11166.3	5680	4049	6005.17	4955.83	5246	3640	4449
	56.2	5814.33	4119	11141	5547.33	3881	5933.5	4852.83	5070.67	3413	4456
	56.6	5689	4037.67	11017	5410.67	3829	5846.17	4709.67	4897	3390	4464
	56.7	5594	3945	10984.7	5304	3859	5859.67	4569.67	4762	3450	4467
	56.7	5448	3834.67	10898.3	5189.67	3783	5849.17	4471	4659.67	3342	4442
	56.7	5333	3814.33	10907.3	5099	3640	5877.33	4406.83	4610.67	3252	4501
	57	5338.33	3763.33	10874.3	5042.67	3694	5879	4385	4580.33	3245	4415
	57.2	5232.33	3681.33	10804.3	4967	3536	5770.83	4300	4529.67	3088	4441
	57.2	5040.67	3563.33	10807.7	4778.67	3422	5748.83	4186.33	4437	3021	4447
	57.2	4950	3484	10735.3	4668	3278	5736.17	4080.17	4288	2909	4458
	57.5	4845.67	3379.67	10682.3	4540	3238	5756	3941.67	4141.67	2866	4441
	57.7	4686.67	3275.33	10480.7	4425	3150	5710.83	3822.5	4027	2771	4442
	57.7	4599	3190.67	10522.7	4364.67	3164	5743	3710.33	3889	2774	4486
	57.7	4478	3130.67	10481.7	4226.33	3085	5685.17	3678.17	3825	2695	4483
	58	4495.33	3126.67	10340.3	4239.33	3036	5621.83	3638.17	3844.67	2700	4432
	58.1	4374	3091.67	10382.7	4132.33	2972	5569.17	3619.5	3791.67	2575	4539
	58.2	4261.67	3006.67	10307.3	4022	2870	5570.33	3485.17	3705	2513	4491
	58.2	4169.33	2908	10110.7	3880	2792	5566.17	3346.67	3574	2429	4528
	58.5	4042.67	2836.33	10244	3775.67	2627	5558.17	3246	3413	2296	4493
	58.7	3897.33	2738.67	10307.7	3720.33	2566	5570.67	3125.5	3305	2219	4472
	58.7	3839.33	2654	10317	3578.33	2418	5577.5	3053.33	3220.67	2156	4502
	58.7	3745	2619.67	10283.3	3479.33	2457	5560	3019	3188.33	2167	4525
	59.1	3737.67	2581.67	10177	3509.33	2453	5560.17	3006.67	3188.33	2130	4469
	59.2	3640.67	2561.67	10201.7	3397	2435	5589.17	2918.33	3113.33	2142	4434
	59.2	3540.67	2463.33	10077	3259	2415	5533.5	2895.17	3049.33	2098	4480
	59.2	3431	2371.33	9877.67	3184.67	2331	5460.83	2751.5	2937.67	2088	4433
	59.6	3363.33	2314	9838	3102.33	2290	5407.67	2659.67	2840.67	2047	4462
	59.7	3236.67	2238.67	9684.67	3021	2201	5356.33	2579.33	2710.67	1921	4541
	59.7	3186.33	2162.33	9663.33	2938.67	2109	5287.5	2503.5	2669.33	1887	4511
	59.7	3072	2116	9638.67	2899.33	2026	5333.67	2449.83	2597.67	1835	4495
	60	3075.33	2109.67	9565	2873.33	1932	5316.33	2443.67	2582.33	1729	4540
	60.2	3001	2071.33	9527	2791	1912	5246.17	2399.5	2555.33	1676	4525
	60.2	2898	1993	9344	2666.67	1893	5178	2319.17	2484.33	1667	4539
	60.2	2836.67	1917.33	9298.33	2607.33	1878	5134	2213	2375.33	1686	4534
	60.5	2717.67	1829.33	9173	2525	1872	5066.33	2136.5	2279.33	1660	4555
	60.7	2625.67	1797.33	9159.67	2443.67	1898	5013.5	2072.67	2180.67	1678	4463
	60.7	2552.33	1725.33	9125.33	2388	1831	5034.83	2018.17	2125.67	1601	4500
	61	2474	1673.67	8949.33	2304.67	1778	4955	1986.5	2089.67	1534	4450
	61.1	2471.33	1682.67	8925.67	2282	1660	4921.5	1964.5	2080.67	1459	4518
	61.2	2397.33	1633	8933.67	2229	1706	4896	1932	2062.67	1481	4467
	61.2	2311	1580.33	8959.33	2144	1712	4908.33	1852.17	2009.33	1467	4487
	61.2	2222.67	1502	8909.67	2039.33	1648	4840.5	1776.17	1908.33	1443	4434
	61.6	2175.33	1456.33	8713	2017.33	1665	4766.5	1704.5	1826.33	1465	4470
	61.7	2160.67	1447	8547	2005.67	1604	4678	1703.83	1808.33	1368	4446
	61.7	2106	1399.67	8494.67	1933.67	1575	4659	1637.33	1728	1410	4425
	61.7	2022.67	1351.67	8508.33	1881	1501	4693.67	1570	1674	1341	4385
	62	1966.33	1312	8479	1811.33	1454	4658.5	1558.33	1651.67	1286	4421
	62.2	1954.33	1323	8366.33	1786	1444	4562.17	1523.5	1626.67	1271	4376
	62.2	1896.67	1279.67	8198.33	1726.33	1465	4497.33	1520.17	1590.67	1274	4378
	62.5	1806.67	1218.33	8234.33	1658.67	1413	4514	1448.67	1549.33	1221	4372
	62.6	1724.33	1183.33	8206.67	1618.67	1403	4521	1396.5	1489.33	1209	4385
	62.7	1656	1117	8153	1550.33	1355	4501.67	1318.5	1400.67	1205	4356
	62.7	1622.67	1091	8159	1516.67	1402	4507.5	1259	1337.67	1224	4411
	63	1557.33	1028.33	8040.67	1440.33	1349	4484.5	1232.5	1290	1154	4371
	63	1510.67	1014	8128.67	1406	1285	4443.33	1186	1251.67	1114	4387
	63.1	1496.33	1002.33	7979.67	1405.33	1192	4441.67	1188	1259.67	1050	4363
	63.2	1438	977.333	8050	1339	1214	4432.17	1150	1244	1061	4323
	63.2	1386.33	945.333	8005	1289.67	1207	4427	1118.83	1199.33	1037	4319
	63.6	1329.33	919.333	7964.33	1231	1150	4375.67	1060	1119	1004	4374
	63.7	1281.33	857	7958.67	1187.33	1130	4384.83	992.833	1063.67	991	4290
	63.7	1230.33	813.667	7875.33	1131.67	1148	4400.33	960.333	992.333	996	4302
	63.7	1179.33	774.333	7898	1087	1143	4343.83	911.167	972.667	996	4328
	64	1130.33	757.667	7872.33	1068.67	1073	4309.5	892.333	941.333	944	4290
	64.2	1131.67	751.667	7832	1047.33	1081	4312.17	888	945	924	4343
	64.2	1107.67	735	7824	1014.33	1072	4308.17	867.5	915.667	949	4283
	64.2	1053.33	702	7722.33	962.333	1010	4316.33	834.5	899.333	905	4240
	64.5	998.333	645.333	7751.67	889.667	1020	4334.67	782.167	833	882	4312
	64.7	967	628.333	7790.33	882.667	961	4282.67	741.167	790	845	4310
	64.7	930.667	596.667	7680	836.667	993	4250.67	713.667	744.667	866	4260
	65	870	561.333	7673	799.667	977	4226.33	675.333	709.333	853	4306
	65	833.667	542	7516.67	785.667	937	4150.5	653.833	696.333	829	4241
	65.2	825.333	532.333	7366.67	777.333	905	4038	649.5	679	782	4292
	65.2	790.667	523.667	7322.33	736.333	905	3999.67	622	670.667	791	4247
	65.5	744	497.667	7232.67	689.667	900	3967	594.5	641.333	771	4253
	65.5	706.667	462	7180.67	667	853	3975.67	574	607.667	743	4211
	65.7	664	442.333	7027.33	625	867	3922.5	539.167	560.333	737	4182
	65.7	635	422.333	6970	594.333	855	3879.5	501	520	726	4181
	66	598.667	400	6956.33	566.667	793	3826.5	488.333	501.333	697	4183
	66	567.667	382.667	6819	540	767	3818	461.5	488	694	4176
	66.2	558	374.333	6875	544.333	745	3803	459.167	482.667	659	4119
	66.2	536.333	370.667	6781	510.333	735	3772.5	452	462	653	4136
	66.4	498.333	341	6706.33	473	698	3693.5	425	444	601	4130
	66.5	462.667	321	6558.33	442	688	3620.5	391.167	404.667	605	4144
	66.7	427.667	306	6548.67	421	680	3614.5	358.5	372.667	602	4105
	66.7	418	289	6480	414.333	698	3603	339.167	352.333	605	4124
	67	380	264.667	6501.67	376	579	3587.67	327.5	319	479	4093
	67	362.333	254.333	6335.67	359.333	659	3532.17	306.667	321	569	4070
	67.2	357	256	6183.33	356	664	3637	300	318.667	568	4068
	67.2	327.667	239.667	6217.67	333.667	666	3665.5	296.333	307	564	4074
	67.4	305.333	232.333	6065.67	321.667	644	3526.33	275.5	290.333	541	4028
	67.5	290.333	209.333	6068	296.667	615	3564.33	261.167	262.667	521	4025
	67.7	274.667	195	5960.67	278.667	545	3503.67	236.833	241.667	491	4021
	67.7	262.333	183.667	5970.67	264.333	532	3512.83	216.333	213.333	467	3979
	68	252.333	174.333	6023	244	500	3494.17	211.833	205.333	426	4000
	68	233.667	164.333	5829	238.667	477	3456.17	194.833	203.667	436	3953
	68.2	233.333	156.667	5802.67	228.667	461	3383.17	191.5	200.667	401	3956
	68.2	226	153.667	5746.67	216	446	3305.5	189.167	188.333	395	3907
	68.5	206	140	5625.33	190.667	444	3303.67	180.167	183	384	3916
	68.5	191	132	5551.67	175.333	427	3278.17	150.167	159.667	383	3879
	68.7	174.333	119.667	5503.33	166	403	3202.83	138.167	142	347	3936
	68.7	166.667	108	5288	151	395	3128.17	128.667	127.333	347	3883
	69	148	95	5251.33	135.667	373	3120	117.167	115.333	347	3895
	69	143	93	5333	131	304	3109.67	116.5	109	280	3842
	69.2	136.667	96.6667	5269	128.333	327	3069.83	105.333	110.667	311	3816
	69.4	133	82.3333	5317	120	195	3081	106.333	104.667	158	3799
	69.5	123.667	77.3333	5232.33	105.667	285	3066.17	101.333	98	258	3839
	69.5	117.333	76	5204.33	99.6667	279	3032	89.8333	88.3333	243	3806
	69.7	97.3333	64.3333	5168.33	87	277	3029.33	79.5	74.6667	258	3800
	69.7	95.3333	63	5127	87	219	3017.33	75.8333	71	178	3781
	70	81.6667	54.3333	5031.67	77.3333	223	2971.83	66.5	64.3333	192	3731
	70	81.3333	57.3333	4996.67	77.3333	269	2924.5	74.1667	65.6667	234	3744
	70.2	71.3333	54	4938	73.3333	244	2943.17	55.3333	54	220	3744
	70.4	70	44.3333	4970	64.3333	221	2895	56	48.3333	206	3697
	70.5	65	47.6667	4935	65	114	2889	59.6667	55.3333	94	3699
	70.5	59	44	4842.33	63	140	2846.5	54.3333	49	115	3676
	70.7	62.6667	45.3333	4872	63.3333	184	2834.33	57.6667	51	183	3697
	70.9	59	44	4888	56	174	2832.67	56.5	51.6667	162	3611
	71	51	39.6667	4785	51.6667	165	2813.5	43.8333	44	156	3601
	71	46.6667	32.3333	4763.67	41.6667	159	2789.83	41.8333	41.3333	145	3652
	71.2	39	30	4650.67	36	140	2681	37.5	34	126	3607
	71.4	32	24.3333	4648.33	33	136	2671.33	25.6667	26.6667	114	3606
	71.5	34	25.6667	4496.67	35.3333	125	2615	33	25.6667	107	3592
	71.5	33	23.3333	4364.33	34	114	2553.33	31.6667	25.6667	102	3580
	71.7	26.6667	23.6667	4316	29.6667	92	2540.33	31.5	24.3333	81	3555
	71.9	23.6667	22	4300.67	28.3333	111	2538.83	26.8333	24	99	3566
	72	22.6667	18.6667	4235.33	26	65	2468.83	26	20.6667	52	3520
	72	22.6667	18.6667	4151.33	25	85	2451.17	26.5	21.3333	69	3556
	72.2	18	15.6667	4146.33	20.3333	79	2436.33	20.8333	19	73	3513
	72.4	14.3333	13.6667	4123.67	18.3333	67	2398.83	23.8333	19.3333	59	3517
	72.5	4.33333	4.33333	4097.33	2	70	2404.33	7.83333	2.33333	62	3492
	72.5	6.66667	3.33333	4062.33	1	53	2371.33	8.33333	3.33333	57	3444
	72.7	7.66667	4	3995.67	2.33333	18	2347.83	10.1667	0.66667	13	3424
	72.9	6.66667	3	3982	3.33333	18	2328.67	6	0.33333	15	3424
	73	7.33333	2	3951.33	1.66667	16	2312	4.83333	0.66667	12	3442
	73	8.33333	3.66667	3884	0	14	2231.5	7	1	15	3381
	73.2	4.66667	3	3811.67	-2	8	2188	4.16667	-1.33333	7	3386
	73.4	3	3	3733.67	0	15	2159.83	6.83333	1	13	3386
	73.5	3.66667	0.66667	3747.67	-0.66667	10	2179.17	4.5	-1	12	3351
	73.5	5.66667	3.66667	3726.67	-0.66667	15	2146.5	5.16667	-1.66667	13	3357
	73.7	6.33333	3.33333	3721	0.33333	9	2141.17	7.66667	-1.33333	5	3337
	73.9	7	4.33333	3696.67	0.66667	4	2146	7.66667	-0.33333	4	3295
	74	2.66667	2.33333	3584.33	-0.66667	15	2085.5	4.16667	-1	9	3295
	74.2	5.33333	4	3486	1.33333	1	2034.83	5.5	0	4	3267
	74.2	5.66667	2	3433.33	-0.66667	10	1989.33	4.66667	-1.33333	6	3276
	74.4	6	1.33333	3376	-2.33333	9	1958.67	2.83333	-3.66667	8	3255
	74.5	4	1.33333	3366	0.33333	5	1945.83	-1.33333	1.66667	3	3255
	74.5	5.33333	4.66667	3343	2	8	1938.17	7	0.66667	3	3217
	74.7	6.33333	2.33333	3283	2.33333	6	1907.83	6.16667	-1.33333	4	3206
	74.9	6	4	3287.33	0	5	1941.83	4.5	1.33333	1	3169
	75	7	7.33333	3253.67	4.66667	-6	1875.5	9.16667	0.33333	-3	3180
	75.2	8.33333	7.33333	3181.67	2.33333	2	1849.83	10.1667	4.66667	4	3174
	75.2	4.33333	5.66667	3109.33	1.66667	7	1809.67	5.5	-0.33333	7	3133
	75.4	6.66667	8.33333	3108.67	3.66667	0	1786.17	4.83333	2	0	3150
	75.5	6.66667	11	2976.67	6.66667	2	1713.17	8.16667	3.33333	-3	3101
	75.7	6	10	3007	6.66667	5	1722.17	6	1.33333	4	3142
	75.7	4.66667	11.6667	2898.33	8.33333	1	1664.83	5.33333	3.66667	3	3117
	75.9	6	15	2873.33	7.66667	4	1656.17	8.83333	4.33333	4	3048
	76	6.33333	14.6667	2873.33	10	4	1643.33	7	4.66667	4	3060
	76.2	3.33333	13.3333	2794	10	5	1628.33	5	2.33333	8	3056
	76.2	5	15.6667	2793	15.3333	-1	1604.83	6.33333	3.33333	0	3038
	76.4	5.33333	19.6667	2764	18	6	1572	7.16667	6.33333	2	3011
	76.5	2	20.6667	2731.33	20.3333	0	1565.5	5	9.33333	2	2993
	76.5	5	22.3333	2707.67	21.6667	1	1580.83	4.16667	9.66667	-1	2971
	76.7	6.33333	25.3333	2706.67	20	0	1559.33	13	12	3	2978
	76.9	5	29.6667	2684.67	24.6667	1	1545.17	14.3333	13.6667	1	2972
	77	0.33333	24.6667	2663	22	-2	1545	10.6667	10	-2	2922
	77	4	31.3333	2671.33	28.3333	1	1530.67	9.16667	12	-5	2912
	77.2	4	34.3333	2659	31.3333	2	1524.17	8.33333	13.6667	2	2905
	77.4	0	39	2614	34.3333	0	1531.17	13.8333	17.6667	0	2908
	77.5	5	42.3333	2620	41.6667	1	1517.5	19.1667	22.3333	-1	2877
	77.5	5.33333	45.3333	2601.67	43	-1	1499.33	18.8333	26.6667	-2	2906
	77.7	3.33333	50.6667	2561.67	45.6667	-1	1504.33	21.1667	29.6667	-3	2834
	77.7	3	52.3333	2595.67	46	-1	1501.17	20.6667	30	-2	2830
	78	2	52.3333	2545	51	3	1467.83	16.8333	25.3333	3	2815
	78.2	1.66667	51.6667	2532.67	52		1460.33	15.1667	31	-3	2811
	78.2	-1	56.6667	2532.33	56		1452.17	18.3333	30.3333	-3	2799
	78.4	2	61.6667	2485	68.6667		1449.17	21	37	-9	2779
	78.5	6	77.6667	2468	73.3333		1419.83	26.5	44.6667	-3	2802
	78.7	2.33333	77.3333	2430.67	78		1374.33	30.6667	50.6667	-1	2768
	78.7	7	88	2397.33	84.6667		1377.83	35.3333	60	-7	2764
	78.9	4.66667	88	2400.33	85.3333		1372.67	33.8333	54.6667	-7	2761
	79	5	91.6667	2308.67	88		1308.83	36.5	56.6667	-1	2708
	79.2	1.66667	93.6667	2303	94		1332.67	33.3333	59.3333	4	2694
	79.2	1.33333	97.3333	2303.33	104.667		1328.83	39.5	61	-2	2681
	79.4	6.66667	110.667	2229.67	110		1273.5	44.8333	73	-1	2654
	79.5	0.33333	119.667	2195.33	113.333		1244.33	46	74.3333	1	2642
	79.5	0	126.333	2193	123.667		1239.67	50.6667	85.6667	-2	2642
	79.7	2.66667	129.333	2167.33	130.333		1234	52.8333	93	3	2619
	79.9	2.33333	137.333	2141	128.667		1236.67	54.6667	93.6667	-8	2605
	80	1	137	2152.67	130		1242	59.1667	96	-1	2586
	80.2	4	146.333	2120	144.333		1232	58.1667	99	-6	2555
	80.2	1.33333	151.333	2131	153		1230	59.6667	102	-4	2570
	80.4	0.66667	156	2150.67	166.333		1207.5	67.8333	115	-4	2505
	80.5	2	176	2141.33	174.667		1203.5	72.3333		-14	2514
	80.7	0	184	2132.33	181.333		1177	77.5		-17	2508
	80.7	1.66667	179.667	2125.33	176.333		1209.5	73.6667		-16	2479
	80.9	-0.33333	178.667	2112	173.333		1205.67	83.1667		-15	2488
	81	2	180.333	2075.67	182.333		1186.67	79.6667		-16	2453
	81.2	2	184.667	2092.33	186		1175	79.6667		-1	2448
	81.2	1	193.333	2060	186.333		1149.67	85.6667		2	2396
	81.4	-1.33333	188.333	2058.67	181.333		1157.83	81.5		-26	2407
	81.5	-1.33333	181.333	2062.33	183.333		1139.67	81.5		-7	2420
	81.7	0	185	1944	177.667		1108.67	76.1667		-23	2379
	81.7	-1.66667	179.667	1978.33	180		1089.17	73.8333		-43	2377
	81.9	1.33333	191	137.333	182.667			78.6667		-6	2369
	82	-3.33333	186	132	182			78.3333		-47	2381
	82.2	2	185.333	135.667	186.667			83		-27	2334
	82.2	-1	190.667	134	177.667			77.8333		-34	2335
	82.4	-0.33333	179.667	134.667	181			78.8333		-36	2296
	82.5	1	189	134.333	193			80.5		7	2284
	82.5	1.33333	189.333	132.667	190			84.1667		-46	2296
	82.7	1	192.667	143	211			83.8333		11	2237
	82.9	-2.66667	194.667	139	203.333			85.5		-7	2224
	83	1.33333	187.333	141.667	208.333			81.5		-7	2214
	83.2	0.33333	190.667	133	203.333			86		-10	2199
	83.2	-1.66667	190.667	132.667	197			84.1667		-58	2193
	83.5	2	185.667	137	202.667			80.8333		22	2156
	83.5	-3.66667	190	127.667	192			78.6667		-81	2133
	83.7	-0.66667	187	133	196.333			81.6667		-98	2129
	83.7	-3.33333	188	129.667	196.333			76.1667		-109	2131
	83.9	-4.66667	182.667	126.333	191.333			75.8333		7	2083
	84	-2.66667	180.667	135.667	190.667			77.3333		29	2098
	84	-2.33333	178.333	128	190.333			79		28	2066
	84.2	-0.66667	183.333	127.667	191			78.3333		23	2054
	84.5	0.33333	178	128	193			78.5		37	2080
	84.5	1.33333	181.333	129.333	190			76.5		-8	2093
	84.7	-0.66667	181.333	124	187			72.6667		16	2069
	84.7	-0.66667	175	124.333	185.667			71.6667		38	2044
	85	-0.66667	176.333	124.333	181.667			73.8333		36	2032
	85	-1	190.667	138	192.333			78		42	2000
	85.2	-3	184.667	133	189.667			82.5		46	2022
	85.4	-2.33333	190.333	134.667	195.333			81.3333		50	2017
	85.4	0.33333	186.667	129.667	192			79.8333		45	1999
	85.5	1.66667	187	131	191			76.1667		49	1965
	85.7	-0.33333	185.667	125.667	182.667			76.8333		43	1971
	85.7	-1.66667	180.667	127.667	186.667			81.3333		48	1949
	85.9	1.33333	177.667	126	184			81		48	1907
	86	0.33333	179.333	129	183.333			80.3333		51	1930
	86.2	-3.33333	174.667	123.333	175.333			74.1667		59	1900
	86.2	0.33333	182	134	190.333			82		68	1894
	86.5	-1.66667	185.667	130	182.667			80.8333		63	1884
	86.5	0.33333	184	132.667	184.667			81.5		69	1859
	86.7	-5.33333	192.333	142.333	194.667			80.1667		72	1831
	86.7	-3.66667	196.333	138.667	190			83.5		69	1835
	87	-1.66667	195.667	135.333	190.333			84.5		73	1844
	87	-4.66667	189.667	139.333	185			85.3333		75	1802
	87.2	-5.33333	184	135	181.667			76.8333		75	1767
	87.4	-4.33333	180.333	138.333	185.667			82		87	1779
	87.5	-2.66667	185.333	141	185.667			84		75	1789
	87.5	-5.66667	178.667	134.667	178			82.3333		85	1711
	87.7	-2.33333	182.667	135.333	182.333			80		88	1715
	87.7	-2.33333	188.667	138.667	188.333			84.8333		90	1696
	87.9	-3.66667	195	141.667	190.333			86.1667		92	1715
	88	-4.66667	191.667	140.667	196			82.3333		99	1671
	88.2	-2.33333	189	144	193.667			82		106	1641
	88.4	-4	192.333	140.333	188.667			80.3333		109	1631
	88.5	-2.66667	187.667	138.333	186			87.1667		106	1632
	88.7	1.33333	192.667	141.667	191			84.8333		105	1621
	88.7	-3	185.333	131.667	179.667			81		118	1592
	88.7	-4.33333	185.333	137	185.333			85.8333		126	1599
	89	-3	186.667	132.333	182			76.1667		123	1562
	89	0	186.333	133.667	180.333			84		126	1561
	89.2	-2	181.667	132.333	181.667			81		134	1560
	89.4	-5.33333	174.333	129.333	173.667			77		127	1552
	89.5	-6.33333	172.333	124	179			76.3333		134	1514
	89.5	-0.33333	173	127	176			79.6667		142	1517
	89.7	-3	184.667	129.333	185			79.6667		136	1507
	89.9	-5.33333	183.667	131.333	198.667			82.1667		147	1487
	90	-5.66667	187	132.667	197.667			79.3333		143	1460
	90.2	-3.66667	199.667	142	200			86		144	1465
	90.2	-3.66667	194	138.667	201.333			83.8333		150	1450
	90.4	-3.66667	195.333	135	200.333			80.6667		148	1444
	90.5	-3.66667	197	140	200.333			84.8333		141	1445
	90.5	-3.33333	195.667	145	218			90		141	1917
	90.7	-4.33333	194	149	207			86.1667		140	1907
	90.9	-5	205.333	158	210			94.3333		141	1890
	91	-5	207.333	152.667	211.667			90		138	1867
	91	-3.33333	209.667	155	208.333			94		135	1853
	91.2	-3	200	149.333	201.333			86.5		135	1874
	91.4	-3	207.333	162.333	216.667			99.5		136	1821
	91.5	-6	207.333	151.333	212			93.6667		143	1847
	91.5	-6	202.333	153.667	203			90.5		143	1823
	91.7	-2.33333	206.333	158.667	218.667			97.3333		136	1809
	91.7	-6.33333	208.333	149	204.667			91.8333		144	1817
	91.9	-4.33333	210	149.667	208.667			89.8333		151	1797
	92	-4	209	156	204			93.5		154	1785
	92.2	-5.66667	202.667	148	205.667			89.1667		147	1770
	92.4	-4.66667	201.667	146.667	207			91		156	1761
	92.5	-5.33333	201.667	141	203.333			87		146	1764
	92.7	-4.66667	198.667	145	206			85.5		148	1749
	92.7	-5	196.667	144.667	201.667			82.5		150	1727
	92.9	-6.33333	197	140.333	197.333			84.6667		154	1711
	93	-8	190.333	138.667	201.667			82.6667		147	1723
	93	-6	185	133.333	192			81.1667		153	1686
	93.2	-6	194.333	132.667	198.333			78.8333		147	1701
	93.4	-5.33333	191	137.333	194.667			77.6667		132	1695
	93.5	-7.33333	176.667	140.667	188.333			73.5		139	1698

## Sheet: blots and gels
										Non-reducing SDS-PAGE analysis of the purity of purified tapasin mutants and TAPBPR
